# Supplementary material for: Genome-Wide Local Ancestry Approach Identifies Genes and Variants Associated with Chemotherapeutic Susceptibility in African Americans
Source: PLoS One. 2011 Jul 6;6(7):e21920. doi: 10.1371/journal.pone.0021920 (PMC3130766; doi:10.1371/journal.pone.0021920)
Supplement: Table S1 — Top ASW drug-induced cytotoxicity-associated SNPs (p≤10−4). (XLS) [file pone.0021920.s002.xls]

## Sheet: cytarabine
Phenotype	SNP	chromosome	SNP_position	SNP_function	SNP_in_gene	R2_imputation	beta_genotype	p-value	cis_targets*	trans_targets*		*from an eQTL study in YRI (Duan et al, 2008), cis targets are <4Mb from SNP and p<0.01, trans targets are >4Mb from SNP or on a different chromosome and p<0.0001
cytarabine_AUC	rs17122640	14	19573381			1	-0.882333	3.461e-06
cytarabine_AUC	rs5014937	7	93017926	intron	CALCR	1	0.846079	4.566e-06
cytarabine_AUC	rs13229065	7	93012567	intron	CALCR	1	0.851501	4.698e-06
cytarabine_AUC	rs12670169	7	93015469	intron	CALCR	0.976	0.851501	4.698e-06
cytarabine_AUC	rs12704683	7	93017906	intron	CALCR	1	0.851501	4.698e-06
cytarabine_AUC	rs17311376	5	163865738			1	1.04755	7.289e-06		TBKBP1,MRPS2
cytarabine_AUC	rs2825133	21	19098282			0.881	-1.12367	7.592e-06
cytarabine_AUC	rs10793621	10	45442800	intron	ANUBL1	1	-0.929558	7.843e-06		SLC25A12,SEPT2,DDX1,ARHGAP30,MTRR,CACNG8,HTRA2,SLC37A3,CTNNBIP1,SLC25A20,RFX5,SEC22A,TCTA,GTF2E1,DBT
cytarabine_AUC	rs11239577	10	45449306	intron	ANUBL1	0.994	-0.929558	7.843e-06		TUBB2A,TUBB2B,SEPT2,DDX1,RAB3GAP2,MTRR,FARSB,SLC37A3,CTNNBIP1,C6orf115,SRPK1,PLTP,RFX5,SEC22A,ADIPOR2,TCTA,GTF2E1,DBT
cytarabine_AUC	rs11239587	10	45478525	intron	ANUBL1	1	-0.929558	7.843e-06		SLC25A12,SEPT2,DDX1,ARHGAP30,MTRR,CACNG8,HTRA2,SLC37A3,CTNNBIP1,SLC25A20,RFX5,SEC22A,TCTA,GTF2E1,DBT
cytarabine_AUC	rs2439397	15	64800875	intron	SMAD6	1	-0.718095	9.253e-06		KIAA0195,TTLL5,SF3B3,OAS2,APBB1,SYK
cytarabine_AUC	rs1206100	6	97576111	intron	KLHL32	0.988	-1.05533	9.832e-06
cytarabine_AUC	rs7130876	11	48007571	intron	PTPRJ	1	0.737867	1.176e-05
cytarabine_AUC	rs9969399	8	52037226			1	0.676114	1.263e-05
cytarabine_AUC	rs2270993	11	48101742	coding-synon	PTPRJ	1	0.920994	1.857e-05
cytarabine_AUC	rs3789783	6	143471169	intron	AIG1	1	0.899381	1.956e-05		SDHA,SMPD4
cytarabine_AUC	rs4517550	11	71198719			0.86	-0.833581	2.117e-05
cytarabine_AUC	rs6473539	8	52024797			1	-0.639812	2.194e-05
cytarabine_AUC	rs1484125	8	52025544			1	-0.639812	2.194e-05
cytarabine_AUC	rs2170853	8	52034060			1	-0.639812	2.194e-05
cytarabine_AUC	rs2129112	8	52034211			1	-0.639812	2.194e-05
cytarabine_AUC	rs6989442	8	52036135			1	-0.639812	2.194e-05
cytarabine_AUC	rs1484130	8	52045960			1	-0.639812	2.194e-05
cytarabine_AUC	rs12114822	8	52046480			1	-0.639812	2.194e-05
cytarabine_AUC	rs1159997	8	52021786			1	-0.639802	2.195e-05
cytarabine_AUC	rs2072454	7	55181842	coding-synon	EGFR	1	0.683715	2.234e-05		DCK,SLC26A11
cytarabine_AUC	rs2270247	7	55182141	intron	EGFR	1	0.683715	2.234e-05		DCK,SLC26A11
cytarabine_AUC	rs730437	7	55182512	intron	EGFR	0.97	0.683715	2.234e-05		DCK,SLC26A11
cytarabine_AUC	rs12681234	8	52086889			0.868	0.655623	2.349e-05
cytarabine_AUC	rs12681235	8	52086900			0.919	0.655623	2.349e-05
cytarabine_AUC	rs237098	20	5766658	intron	C20orf196	1	-0.884365	2.468e-05	CRLS1
cytarabine_AUC	rs237097	20	5767545	intron	C20orf196	1	-0.884336	2.47e-05	CRLS1
cytarabine_AUC	rs237096	20	5767844	intron	C20orf196	1	-0.884336	2.47e-05	CRLS1
cytarabine_AUC	rs237094	20	5768000	intron	C20orf196	1	-0.884336	2.47e-05	CRLS1
cytarabine_AUC	rs747782	11	47897501			1	0.65611	2.477e-05		SMYD4
cytarabine_AUC	rs6973591	7	92998607	intron	CALCR	1	0.782553	2.543e-05
cytarabine_AUC	rs6962312	7	93006702	intron	CALCR	1	0.782553	2.543e-05
cytarabine_AUC	rs12704677	7	93007325	intron	CALCR	1	0.782553	2.543e-05
cytarabine_AUC	rs994127	8	52460418	intron	PXDNL	1	1.09736	2.662e-05		UCP2
cytarabine_AUC	rs2977013	8	52477148	intron	PXDNL	1	1.09736	2.662e-05
cytarabine_AUC	rs2977016	8	52478416	intron	PXDNL	1	1.09736	2.662e-05
cytarabine_AUC	rs7199440	16	51692533	intron	CHD9	1	0.712276	2.683e-05
cytarabine_AUC	rs10160381	11	48556067			1	0.793822	2.844e-05	FNBP4	CSDC2,TMEM130,GHSR
cytarabine_AUC	rs4733045	8	27180883			1	1.04144	2.847e-05	FZD3
cytarabine_AUC	rs2439391	15	64806367	intron	SMAD6	0.931	-0.716193	2.956e-05		TNRC6C
cytarabine_AUC	rs16919120	8	69974327			1	0.771727	3.016e-05		C21orf56
cytarabine_AUC	rs7123436	11	47970060	intron	PTPRJ	1	0.690946	3.043e-05	PSMC3,TSPAN18,ACCS
cytarabine_AUC	rs1017875	11	47955794			0.975	0.690929	3.045e-05	PSMC3,TSPAN18,ACCS
cytarabine_AUC	rs8069322	17	51805133	coding-synon	ANKFN1	1	0.689001	3.083e-05
cytarabine_AUC	rs7324298	13	66470851	intron	PCDH9	1	1.07286	3.239e-05		SSRP1,AES,ILF2,ZNF592
cytarabine_AUC	rs6485891	11	48568600			1	0.787541	3.32e-05	FNBP4	CSDC2,TMEM130,GHSR
cytarabine_AUC	rs12278284	11	48568639			0.862	0.787541	3.32e-05
cytarabine_AUC	rs1287021	20	5772893	intron	C20orf196	0.997	-0.846885	3.365e-05	CRLS1,MCM8
cytarabine_AUC	rs10983677	9	119314894			1	1.22191	3.388e-05
cytarabine_AUC	rs12337381	9	119314980			1	1.22191	3.388e-05
cytarabine_AUC	rs10983678	9	119315228			1	1.22191	3.388e-05
cytarabine_AUC	rs10983680	9	119315486			1	1.22191	3.388e-05
cytarabine_AUC	rs11785563	8	52004898			1	-0.622537	3.429e-05
cytarabine_AUC	rs16915613	8	52006404			1	-0.622537	3.429e-05
cytarabine_AUC	rs2893613	8	52006947			1	-0.631808	3.473e-05
cytarabine_AUC	rs7820203	8	52008246			1	-0.631808	3.473e-05
cytarabine_AUC	rs7004006	8	52016480			0.935	-0.631808	3.473e-05
cytarabine_AUC	rs4686602	3	193471539	intron	FGF12	1	0.623149	3.526e-05	C3orf59	GALNT6
cytarabine_AUC	rs12000147	9	8395242	intron	PTPRD	1	-1.27365	3.584e-05
cytarabine_AUC	rs10127691	1	87521444			0.989	-1.02269	3.65e-05
cytarabine_AUC	rs7800682	7	96941847			1	0.805797	3.763e-05	BET1	PSMG1,METTL9,CCT8,PCID2,GSPT1,PDIA5,C14orf104
cytarabine_AUC	rs16974567	15	83198378	intron	ALPK3	1	0.989678	3.811e-05		AMIGO3,GMPPB
cytarabine_AUC	rs7123503	11	114627243	intron	CADM1	0.999	1.11481	3.818e-05		ETHE1
cytarabine_AUC	rs10517604	4	156005108			0.999	-0.739412	3.928e-05
cytarabine_AUC	rs1566471	4	155998817			0.99	-0.739411	3.929e-05
cytarabine_AUC	rs17032135	4	156001209			0.989	-0.739411	3.929e-05
cytarabine_AUC	rs11936192	4	156001494			0.987	-0.739411	3.929e-05
cytarabine_AUC	rs3827260	21	45217518	intron	C21orf70	1	-0.684328	3.939e-05
cytarabine_AUC	rs10252691	7	96636756	intron	ACN9	1	1.39818	3.958e-05	BET1,GNB2,AP4M1	UCK1,WDR18,APRT
cytarabine_AUC	rs17642086	2	155419603	coding-synon	KCNJ3	1	0.814939	3.998e-05		VWCE
cytarabine_AUC	rs1979004	2	155421667			0.988	0.818187	3.999e-05
cytarabine_AUC	rs9457173	6	166833475	intron	RPS6KA2	0.964	0.790609	4.073e-05	PHF10
cytarabine_AUC	rs6536033	4	155997352			1	-0.753935	4.079e-05
cytarabine_AUC	rs6536034	4	155997377			1	-0.753935	4.079e-05
cytarabine_AUC	rs6826923	4	155997534			0.961	-0.753935	4.079e-05
cytarabine_AUC	rs6832295	4	155998048			1	-0.753935	4.079e-05
cytarabine_AUC	rs6832974	4	155998122			1	-0.753935	4.079e-05
cytarabine_AUC	rs1559690	4	155998234			1	-0.753935	4.079e-05
cytarabine_AUC	rs1559689	4	155998294			1	-0.753935	4.079e-05
cytarabine_AUC	rs1559688	4	155998428			1	-0.753935	4.079e-05
cytarabine_AUC	rs1566470	4	155998733			1	-0.753935	4.079e-05
cytarabine_AUC	rs1566472	4	155998925			1	-0.753935	4.079e-05
cytarabine_AUC	rs17032131	4	155999313			1	-0.753935	4.079e-05
cytarabine_AUC	rs3925665	4	155995855			1	-0.753935	4.08e-05
cytarabine_AUC	rs2540052	2	201277244			1	-0.75366	4.107e-05
cytarabine_AUC	rs1861933	12	67128672			1	0.741263	4.137e-05		IL27RA,GRAP
cytarabine_AUC	rs11975493	7	128561006			1	-0.98201	4.161e-05		CITED2
cytarabine_AUC	rs1586601	8	118487189			0.851	0.861476	4.244e-05		FKRP,SCO1
cytarabine_AUC	rs10240105	7	96941529			0.859	0.853802	4.318e-05	PVRIG	RARG
cytarabine_AUC	rs7786172	7	96942534			0.859	0.853802	4.318e-05	PVRIG
cytarabine_AUC	rs10234240	7	96945393			1	0.853793	4.318e-05	MOSPD3	ADAT3
cytarabine_AUC	rs10250050	7	96945434			1	0.853793	4.318e-05	MOSPD3
cytarabine_AUC	rs966216	8	52100464			0.997	-0.625827	4.338e-05
cytarabine_AUC	rs9651632	11	13865692			1	-0.845529	4.449e-05
cytarabine_AUC	rs7984003	13	81764574			1	1.46736	4.456e-05
cytarabine_AUC	rs7984395	13	81671713			1	1.46733	4.457e-05
cytarabine_AUC	rs7992071	13	81695649			0.89	1.46733	4.457e-05
cytarabine_AUC	rs1850823	11	23490403			0.997	-0.695555	4.466e-05		TMEM200B
cytarabine_AUC	rs3933778	18	74785374			0.961	-0.680775	4.47e-05	PQLC1,ADNP2,CTDP1	RHOV,SREBF2,TIMM44,XAB2,SLC35B2,NFE2L1,ZNF671,PRMT1,YARS,VPS4A,C12orf44,USP36,JOSD1,CEBPG,EMG1,ENO1,IARS,CRY2,AARS,SWAP70,RELB,VPS18,SQSTM1,MTMR3,TCTN3,TOLLIP,SARS,RRP1,ZNF211,ZNF304,STX5,PRMT2,GRPEL2,RNF41
cytarabine_AUC	rs11927211	3	155974672			1	0.850838	4.478e-05		ATP6V0D1,TCTN3
cytarabine_AUC	rs10935990	3	155976075			1	0.850838	4.478e-05		ATP6V0D1,TCTN3
cytarabine_AUC	rs2503334	13	21696237			0.992	1.22776	4.634e-05
cytarabine_AUC	rs1863160	2	60056121			1	-0.676002	4.77e-05
cytarabine_AUC	rs1275512	2	27224707			1	0.823705	4.848e-05
cytarabine_AUC	rs11982195	7	7763411			1	1.10106	4.849e-05	RAC1	CDCP1
cytarabine_AUC	rs3741410	11	48125240	intron	PTPRJ	1	0.815194	4.921e-05
cytarabine_AUC	rs8078624	17	75459394			1	-0.642009	4.977e-05	RNF213,TNRC6C	PSMB2,OGDH,PARP1,LBR,LRPAP1,RRM2,CHPF
cytarabine_AUC	rs2540055	2	201273930			1	-0.703538	4.984e-05		TNIP1
cytarabine_AUC	rs2348113	2	201276614			1	-0.703538	4.984e-05		TNIP1
cytarabine_AUC	rs3765142	9	8329203	intron	PTPRD	1	-0.656928	5.137e-05
cytarabine_AUC	rs17401403	12	24026538	intron	SOX5	0.974	0.903406	5.307e-05
cytarabine_AUC	rs8044753	16	55440939			1	0.762722	5.389e-05		SLC35D2,RPL22
cytarabine_AUC	rs4467223	2	155414657	intron	KCNJ3	0.855	0.77099	5.431e-05	GPD2,ARL6IP6,PRPF40A,CACNB4	CYFIP2
cytarabine_AUC	rs7119658	11	110614468			0.981	-0.728765	5.452e-05
cytarabine_AUC	rs7952641	11	110616939			1	-0.728765	5.453e-05
cytarabine_AUC	rs10445703	2	130383551			0.945	1.06297	5.683e-05
cytarabine_AUC	rs10192960	2	130391263			0.999	1.11444	5.788e-05
cytarabine_AUC	rs11764575	7	115398545	intron	TFEC	1	-1.3523	5.879e-05
cytarabine_AUC	rs11767053	7	115406534	intron	TFEC	1	-1.3523	5.879e-05
cytarabine_AUC	rs1387434	8	118472448			1	0.829666	6.012e-05		FKRP
cytarabine_AUC	rs1686354	8	118474140			1	0.829666	6.012e-05		FKRP
cytarabine_AUC	rs2763352	10	71241601	intron	COL13A1	1	0.677411	6.181e-05	KIAA1279	MDFIC,TMBIM4,C3orf59,U2AF1L4,C8orf41,MOXD1,TMEM126A
cytarabine_AUC	rs5997062	22	25008128	intron	SEZ6L	1	0.830619	6.269e-05		HSPA8,NPY
cytarabine_AUC	rs10063718	5	119907194	intron	PRR16	0.991	-1.00049	6.667e-05
cytarabine_AUC	rs8085865	18	74148481			1	0.65852	6.789e-05
cytarabine_AUC	rs10437592	11	48555435			1	0.758432	6.804e-05	FNBP4,PEX16,PTPMT1	CSDC2,GHSR,B4GALT7
cytarabine_AUC	rs812942	22	45578844	intron	TBC1D22A	1	-0.658901	6.843e-05
cytarabine_AUC	rs1350090	15	92574474			1	0.661286	6.936e-05
cytarabine_AUC	rs2198695	8	52098762			0.997	-0.614442	7.008e-05
cytarabine_AUC	rs13262736	8	52099498			0.997	-0.614442	7.008e-05
cytarabine_AUC	rs12677512	8	5742956			0.842	-0.890416	7.155e-05		BSG,KIAA0892,TSSC4,ACTR1A,BBS1,DPP3
cytarabine_AUC	rs11136938	8	5743019			1	-0.890416	7.155e-05		SH3TC1,SORL1,CST3
cytarabine_AUC	rs3765034	4	41381566	intron	LIMCH1	0.86	0.749468	7.254e-05
cytarabine_AUC	rs1850822	11	23490478			1	0.660233	7.326e-05
cytarabine_AUC	rs3778430	6	166836547	intron	RPS6KA2	0.956	1.2513	7.405e-05
cytarabine_AUC	rs2825131	21	19096566			1	-0.922822	7.499e-05
cytarabine_AUC	rs7097003	10	84055820	intron	NRG3	0.92	-0.789698	7.534e-05		PABPN1,ADSL,ARID3A,C11orf59,CAPNS1,CDV3,MAP2K2,LAMP1,AES,NRBP2,PIP4K2B,FUS,ILF2,FBXW4,RRAGA,CD63,HNRNPA0,RUSC1,PGD,ENPP7,C20orf24,UBE2E1,MRPL46
cytarabine_AUC	rs339078	7	128148233	intron	FAM71F1	1	-0.624903	7.582e-05
cytarabine_AUC	rs1868415	3	160577263	intron	SCHIP1	0.927	0.703306	7.642e-05		C3orf37
cytarabine_AUC	rs17063523	5	163839299			1	1.02399	7.747e-05		TBKBP1,MRPS2
cytarabine_AUC	rs10515881	5	163841167			1	1.02399	7.747e-05		TBKBP1,MRPS2
cytarabine_AUC	rs17081859	5	163845438			1	1.02399	7.747e-05		TBKBP1,MRPS2
cytarabine_AUC	rs17081861	5	163845473			1	1.02399	7.747e-05		TBKBP1,MRPS2
cytarabine_AUC	rs17839824	5	163853529			1	1.02399	7.747e-05
cytarabine_AUC	rs17068611	5	163860726			1	1.02399	7.747e-05
cytarabine_AUC	rs8026271	15	97831826			0.819	0.847461	7.75e-05	SNRPA1
cytarabine_AUC	rs10069908	5	160248843			1	0.613978	7.906e-05	UBLCP1	ALS2,TARSL2,ARL6IP5,SEC22C,MYO5A,RASSF5,CD86
cytarabine_AUC	rs7108164	11	48582939			1	0.751935	7.933e-05	FNBP4	CSDC2,TMEM130,GHSR
cytarabine_AUC	rs10958231	8	52088373			0.967	-0.603819	7.943e-05
cytarabine_AUC	rs10838923	11	48491440			1	0.754936	8.231e-05	FNBP4	CSDC2,GHSR
cytarabine_AUC	rs6053740	20	5775061	intron	C20orf196	1	-0.788966	8.317e-05	CRLS1,RASSF2
cytarabine_AUC	rs2655015	20	5775321	intron	C20orf196	0.845	-0.788966	8.317e-05
cytarabine_AUC	rs1287071	20	5776375	intron	C20orf196	1	-0.78894	8.323e-05
cytarabine_AUC	rs12613788	2	5133336			1	1.24891	8.395e-05
cytarabine_AUC	rs16863306	2	5135599			0.922	1.24891	8.395e-05
cytarabine_AUC	rs4856584	3	85663018			0.879	0.604007	8.408e-05		CAPZB,RTKN,HOOK1,GLCE,FUT4,SHB,MAPKAPK3
cytarabine_AUC	rs11127898	3	85670419			0.881	0.604003	8.408e-05		CAPZB,RTKN,HOOK1,GLCE,FUT4,SHB,MAPKAPK3
cytarabine_AUC	rs1061562	4	41395118	untranslated-3	LIMCH1	1	0.737909	8.509e-05
cytarabine_AUC	rs16953074	17	3340965	intron	ASPA	1	0.868791	8.534e-05
cytarabine_AUC	rs9641123	7	93035668	intron	CALCR	0.942	1.53198	8.537e-05
cytarabine_AUC	rs16913464	11	24865984	intron	LUZP2	1	1.12123	8.648e-05
cytarabine_AUC	rs3861080	12	128377566	intron	TMEM132D	1	0.961133	8.653e-05
cytarabine_AUC	rs16962226	13	102856540			0.953	-0.903051	8.737e-05
cytarabine_AUC	rs873801	11	131048601			1	0.845469	8.752e-05
cytarabine_AUC	rs9667626	11	48442453			1	0.779626	8.804e-05	FNBP4	CSDC2,TMEM130,GHSR
cytarabine_AUC	rs7942042	11	48476846			1	0.779588	8.816e-05	FNBP4	CSDC2
cytarabine_AUC	rs7942284	11	48477000			1	0.779588	8.816e-05	FNBP4	GHSR
cytarabine_AUC	rs6485848	11	48498093			1	0.779393	8.859e-05	FNBP4	CSDC2,TMEM130,GHSR
cytarabine_AUC	rs7950737	11	48547254			1	0.779393	8.859e-05	FNBP4	TMEM130
cytarabine_AUC	rs10769383	11	48549086			1	0.779393	8.859e-05	FNBP4	CSDC2,TMEM130,GHSR
cytarabine_AUC	rs7122384	11	4409400			1	-0.739652	8.909e-05	IRF7
cytarabine_AUC	rs11943595	4	111226234	intron	ELOVL6	1	-0.645568	8.951e-05		KIAA0748,PRKCE
cytarabine_AUC	rs4754052	11	102306124			1	1.10273	9.159e-05		C1orf159
cytarabine_AUC	rs9927100	16	62544187			0.999	-0.801426	9.31e-05
cytarabine_AUC	rs4472044	3	188777244			0.888	-0.634297	9.346e-05
cytarabine_AUC	rs12110137	5	45763623			1	0.70498	9.41e-05
cytarabine_AUC	rs7706116	5	45778381			0.998	0.704974	9.413e-05
cytarabine_AUC	rs4455566	5	45788619			0.968	0.704974	9.413e-05
cytarabine_AUC	rs12654213	5	45794922			1	0.704974	9.413e-05
cytarabine_AUC	rs9687260	5	45795633			0.998	0.704974	9.413e-05
cytarabine_AUC	rs9423765	10	7152082			1	-0.649324	9.462e-05
cytarabine_AUC	rs1860827	7	2079853	intron	MAD1L1	1	0.708497	9.478e-05		DNAJA4,AFAP1L2,PLXNA1,CSF1
cytarabine_AUC	rs3778938	7	2081311	intron	MAD1L1	1	0.7085	9.479e-05		AFAP1L2,CSF1
cytarabine_AUC	rs6982398	8	74908763	intron	UBE2W	0.991	0.77943	9.479e-05
cytarabine_AUC	rs6996756	8	74923369	intron	UBE2W	1	0.779341	9.5e-05
cytarabine_AUC	rs6556570	5	155745174	intron	SGCD	0.954	0.646668	9.517e-05	UBLCP1	PTPN23,SCAP,ZNF761,ZNF813,CLMN,MCM9,SFMBT1,KLF9,E2F3,RELL1,CACNG6,SMAD5,C3orf37,PHF1,PRICKLE1,LMO2,CDKN2C,ZNF574,ARHGAP5
cytarabine_AUC	rs2024519	12	105820960			1	-1.0445	9.632e-05
cytarabine_AUC	rs11239591	10	45528192			0.969	-0.833787	9.662e-05		CTNNBIP1
cytarabine_AUC	rs6992867	8	5719408			1	-0.653051	9.789e-05	MFHAS1	TRIM69
cytarabine_AUC	rs7030727	9	8371926	intron	PTPRD	0.891	-0.603226	9.857e-05		ERAP2
cytarabine_AUC	rs1339761	9	109739598			0.912	0.810133	9.88e-05		PGLYRP4
cytarabine_AUC	rs17502307	10	98910830	intron	SLIT1	1	0.91541	9.907e-05		SPAG7,EDN1,ACSL1,COPS7A,BAK1
cytarabine_AUC	rs10937748	4	6665069	intron	MAN2B2	1	0.673787	0.0001006
cytarabine_AUC	rs10108595	8	12868534			1	1.2528	0.000101		SERTAD3
cytarabine_AUC	rs10109366	8	12890990			0.871	1.25283	0.000101
cytarabine_AUC	rs10108476	8	12898505			0.93	1.25283	0.000101		SERTAD3
cytarabine_AUC	rs10104432	8	12899448			0.996	1.25283	0.000101
cytarabine_AUC	rs103718	2	239063227			1	0.684571	0.0001021		SHROOM3
cytarabine_AUC	rs11607247	11	44959273			0.848	-0.653938	0.0001034	CD82	CERK,MKL1,LAPTM4B,SORBS3,PRR7,UAP1L1
cytarabine_AUC	rs3788151	21	45161993	intron	ITGB2	1	-0.690862	0.0001041		WNT5B
cytarabine_AUC	rs10066307	5	180567032			0.999	0.970884	0.0001043		SLC9A1
cytarabine_AUC	rs4669203	2	5115437			1	1.26346	0.0001046
cytarabine_AUC	rs4754010	11	100723402			1	0.752861	0.0001053	MMP7	PNPT1,DAP,NUCKS1
cytarabine_AUC	rs1938980	11	100723754			1	0.752861	0.0001053	MMP7	MAPK8IP3,SELK,CD33,DAP,ATG5,UBE2E1
cytarabine_AUC	rs12223715	11	100724549			1	0.752861	0.0001053	MMP7
cytarabine_AUC	rs12226605	11	100724705			1	0.752861	0.0001053	MMP7	CD33,DAP
cytarabine_AUC	rs1892883	11	100728599			0.996	0.752861	0.0001053	MMP7	ABHD5,C2orf29,PNPT1,DAP,SLC25A15,OSR2,HOOK1,C2orf24,ATG5,ZDHHC3
cytarabine_AUC	rs12795332	11	100729572			1	0.752861	0.0001053	MMP7	PNPT1,CD33,DAP,SLC25A15
cytarabine_AUC	rs4754752	11	100730940			0.992	0.752861	0.0001053	MMP7	LIN7A,ABHD5,OCIAD2,SELK,C2orf29,PNPT1,DAP,TPST1,PIGX,GPATCH4,C18orf8,SLC25A15,MRPS33,OSR2,HOOK1,QRSL1,TAF7,NUCKS1,C2orf24,IRF1,PDHB,C7orf42,TXNDC9,ATG5,ADH5,SLC12A2,ZDHHC3,LAP3,GCLC
cytarabine_AUC	rs11224728	11	100733195			0.99	0.752861	0.0001053	MMP7	SELK,PNPT1,CD33,DAP,PIGX,C18orf8,OSR2,AHDC1,ADH5
cytarabine_AUC	rs11224729	11	100733722			1	0.752861	0.0001053	MMP7	ABHD5,C2orf29,PNPT1,DAP,SLC25A15,OSR2,HOOK1,C2orf24,ATG5,ZDHHC3
cytarabine_AUC	rs10101284	8	12888812			1	1.172	0.0001056
cytarabine_AUC	rs17099873	12	62526269	intron	SRGAP1	1	1.4831	0.0001057
cytarabine_AUC	rs11837218	12	62540045	intron	SRGAP1	1	1.48304	0.0001058
cytarabine_AUC	rs17099879	12	62544236	intron	SRGAP1	1	1.48303	0.0001058
cytarabine_AUC	rs10180986	2	40431675	intron	SLC8A1	0.873	0.656461	0.0001062
cytarabine_AUC	rs30099	5	52454339			0.999	0.839194	0.0001063		SH2B1,SUFU
cytarabine_AUC	rs12340808	9	109745162			0.934	0.664951	0.0001065
cytarabine_AUC	rs10512376	9	109746686			0.985	0.664951	0.0001065
cytarabine_AUC	rs9835831	3	178674535			1	0.605504	0.0001067	PIK3CA,MRPL47,ZMAT3	CDC42,TNFRSF9
cytarabine_AUC	rs1995241	3	178678986			1	0.605504	0.0001067	PIK3CA,MRPL47,ZMAT3	CDC42,TNFRSF9
cytarabine_AUC	rs12696443	3	178680448			1	0.605504	0.0001067	PIK3CA,MRPL47,ZMAT3	CDC42,TNFRSF9
cytarabine_AUC	rs7129364	11	48107152	intron	PTPRJ	1	0.850403	0.000107
cytarabine_AUC	rs7924699	11	47849696			1	0.598402	0.000107
cytarabine_AUC	rs7942031	11	47825050	intron	NUP160	1	0.598446	0.0001071
cytarabine_AUC	rs6485788	11	47830459			1	0.598443	0.0001071
cytarabine_AUC	rs2305983	11	47815331	intron	NUP160	1	0.597791	0.0001077
cytarabine_AUC	rs27420	5	52456279			1	0.838357	0.0001082		SH2B1,SUFU
cytarabine_AUC	rs10838771	11	47787908	intron	NUP160	1	-0.620426	0.0001083		SH2D2A,JUND,NR4A3,SNN,SLC7A1,BCL7B
cytarabine_AUC	rs6485908	11	48608774			1	0.730181	0.0001091	FNBP4,PEX16	CSDC2,TMEM130,GHSR
cytarabine_AUC	rs6948852	7	96855158			1	1.18504	0.0001094
cytarabine_AUC	rs10264553	7	96852266			0.893	1.185	0.0001095
cytarabine_AUC	rs2508375	11	100770089			1	0.801622	0.0001097		ABHD5,BPGM,GOLPH3
cytarabine_AUC	rs10796119	10	13860426	intron	FRMD4A	1	0.65136	0.0001109
cytarabine_AUC	rs9478688	6	156469783			0.913	0.832206	0.0001114
cytarabine_AUC	rs12004215	9	8347036	intron	PTPRD	1	-1.03634	0.0001125
cytarabine_AUC	rs7173576	15	94642528			1	1.09431	0.0001125	CHD2,TTC23	ASB7,C14orf43,HK1,OSBP,MON1B,WIPF1,KIF5B,KHSRP,SNAP29,INPPL1,SAFB2,APEX1,DYRK1A,TFDP1,RAD23A,DCTN1,NECAP1,NHLRC1,TBC1D20,BRD4,PNN,FXR1,CDC37,MRPL17,KIAA0182,NDUFB8,SEC31B,CANX,ANAPC5,TCOF1,SAFB
cytarabine_AUC	rs5761054	22	24105535			1	-0.777495	0.0001132
cytarabine_AUC	rs2992718	8	138512086			1	1.0608	0.0001134
cytarabine_AUC	rs11152222	18	56244882			1	0.891683	0.0001134
cytarabine_AUC	rs718203	14	25582296			1	-1.3557	0.0001142
cytarabine_AUC	rs12615864	2	165740038	intron	SCN3A	1	0.922088	0.0001146
cytarabine_AUC	rs11813772	10	2394079			1	0.792412	0.0001149
cytarabine_AUC	rs12779267	10	2377282			1	0.755108	0.0001151		MAP2K2
cytarabine_AUC	rs16959498	19	53220468			1	-0.813955	0.0001151	ERCC2,ZNF180,POLD1,SAE1,GRLF1,ZNF614,ZNF350,CARD8	C9orf40,NUDT21,DSN1,C21orf45,UQCC,IMP3,ZNF181,ZNF302,COPS3,ANKRD49,PRO0628,TOP1,PATZ1,HIRIP3,SRRD
cytarabine_AUC	rs10194143	2	16094345			1	0.619837	0.0001157
cytarabine_AUC	rs9809680	3	95818237			0.829	-0.579029	0.0001158		PROK1
cytarabine_AUC	rs6791440	3	95825543			1	-0.579029	0.0001158		PROK1
cytarabine_AUC	rs9290624	3	95826655			0.972	-0.579029	0.0001158		PROK1
cytarabine_AUC	rs6791218	3	95828268			0.978	-0.579029	0.0001158
cytarabine_AUC	rs10946174	6	166835120	intron	RPS6KA2	1	0.684799	0.0001161
cytarabine_AUC	rs17116836	1	58309690	intron	DAB1	0.884	1.26948	0.0001163		RAB26
cytarabine_AUC	rs17198985	11	48140141	intron	PTPRJ	1	0.868319	0.0001165
cytarabine_AUC	rs10979119	9	109743908			1	0.819731	0.000118		KCNMA1
cytarabine_AUC	rs523437	2	239063548			1	0.981459	0.0001198
cytarabine_AUC	rs6762817	3	146269521			1	-0.668899	0.0001202
cytarabine_AUC	rs715915	2	126950036			0.976	0.752029	0.0001209
cytarabine_AUC	rs10928884	2	126950596			1	0.752029	0.0001209
cytarabine_AUC	rs13063715	3	73559355	intron	PDZRN3	1	1.25227	0.0001211
cytarabine_AUC	rs12562867	1	17449225	intron	PADI3	1	0.758619	0.0001214		PHF5A,PPAN,PPAN-P2RY11
cytarabine_AUC	rs6039824	20	10231150	intron	SNAP25	1	0.871041	0.0001216
cytarabine_AUC	rs6580215	5	141376182			1	-0.615114	0.0001251
cytarabine_AUC	rs12291023	11	44957946			1	-0.65098	0.0001252	ACP2	CXXC1,THTPA,ENTPD2
cytarabine_AUC	rs3777566	6	46005980	intron	CLIC5	1	0.912528	0.0001267
cytarabine_AUC	rs1873072	3	95828651			0.97	-0.585774	0.0001273
cytarabine_AUC	rs2186075	14	56688015			1	0.847176	0.0001275
cytarabine_AUC	rs8019635	14	56688176			1	0.847176	0.0001275
cytarabine_AUC	rs1531083	8	52071530			0.918	0.639198	0.000128
cytarabine_AUC	rs7828653	8	52072856			0.931	0.639198	0.000128
cytarabine_AUC	rs6473558	8	52076699			0.955	0.639198	0.000128
cytarabine_AUC	rs6473538	8	52022918			1	0.639181	0.0001281
cytarabine_AUC	rs1471727	8	52023381			1	0.639181	0.0001281
cytarabine_AUC	rs7837741	8	52027657			1	0.639181	0.0001281
cytarabine_AUC	rs2170854	8	52034414			0.991	0.639181	0.0001281
cytarabine_AUC	rs4873486	8	52044669			0.999	0.639181	0.0001281
cytarabine_AUC	rs1601197	8	52060581			0.884	0.639177	0.0001281
cytarabine_AUC	rs16915637	8	52021012			1	0.639161	0.0001282
cytarabine_AUC	rs10958207	8	52011005			0.971	0.639097	0.0001285
cytarabine_AUC	rs13268263	8	52017815			0.921	0.639097	0.0001285
cytarabine_AUC	rs2668011	8	57086612			1	-0.78497	0.0001285		NUDT2
cytarabine_AUC	rs11177242	12	67139200			0.999	0.753173	0.0001299		ESPNL
cytarabine_AUC	rs1242058	3	144860263	intron	SLC9A9	1	-0.605517	0.00013	ATP1B3	SHCBP1
cytarabine_AUC	rs2253144	3	129812610			1	0.651736	0.0001304
cytarabine_AUC	rs640718	1	239822548	untranslated-3	KMO	1	-0.790349	0.0001308	CHML,FH	SPRYD3,POLR3E,IREB2,DDX54,TMEM87A,ZFYVE27,SLC25A16,NSMAF,PLEKHG2,KCTD2,RNF138,CCDC124,SRD5A1,EEF2K,POLDIP2,SETD4,PSMD11,TSG101,AFG3L2,SMARCD1,UBE2I,UBE2Z,ZNF132,DAGLB,RECQL,ATP6V1H,KIAA1279,CHFR,SHPK,GOLGA3,MOCS3,WDR20,C10orf18,KRR1,KIAA0664,CSK,DDX51,TUBGCP2,NPEPPS,SMCR7L,GOSR1,RANBP3,ZDHHC5,NR1H2,DLST,DDX27,TXNRD1,SLC35D2,IDI1,MRPS17,CIRH1A,XRN2,MTERFD3,SARM1,SAMD12,PSEN1,TOP3A,TCF25,PTPN9,SIN3…
cytarabine_AUC	rs8071990	17	4526387	intron	PELP1	1	0.66895	0.0001321
cytarabine_AUC	rs4912515	3	185136412			1	-0.597306	0.0001343		HTRA2,VPS28,FURIN,BCL9L,MARS,TMEM55B
cytarabine_AUC	rs12637791	3	85608013			0.866	0.591107	0.0001352	GBE1	TNFAIP2,CAPZB,RTKN,MAP2K3,GLCE,SHB,SEPT8
cytarabine_AUC	rs9951895	18	44597816	intron	KIAA0427	1	-0.711867	0.0001353		PFKM
cytarabine_AUC	rs3796866	4	15444463	intron	CD38	1	0.986192	0.0001357
cytarabine_AUC	rs2286553	4	15445081	intron	CD38	1	0.986192	0.0001357
cytarabine_AUC	rs2286552	4	15445170	intron	CD38	1	0.986192	0.0001357
cytarabine_AUC	rs16892438	4	15445233	intron	CD38	1	0.986192	0.0001357
cytarabine_AUC	rs16892441	4	15445335	intron	CD38	1	0.986192	0.0001357
cytarabine_AUC	rs11574928	4	15449879	intron	CD38	0.999	0.986182	0.0001357
cytarabine_AUC	rs16892453	4	15458473	intron	CD38	0.999	0.986182	0.0001357
cytarabine_AUC	rs1004124	4	15458686	intron	CD38	0.999	0.986213	0.0001357
cytarabine_AUC	rs10802044	1	118919112			0.992	-0.724004	0.0001358
cytarabine_AUC	rs12552493	9	8351934	intron	PTPRD	0.988	-0.761551	0.0001364
cytarabine_AUC	rs5751478	22	42033935	intron	SCUBE1	1	-0.949776	0.000138
cytarabine_AUC	rs7827040	8	41107680			1	-0.691326	0.0001389
cytarabine_AUC	rs2128114	11	107105492			1	-0.715019	0.0001392
cytarabine_AUC	rs11164148	13	111596384			1	0.857953	0.0001399
cytarabine_AUC	rs4706803	6	80619308			0.997	-1.08029	0.0001408
cytarabine_AUC	rs7841213	8	27125860			1	0.897329	0.0001408
cytarabine_AUC	rs16887626	5	17811242			1	-0.678811	0.0001413		WRB,SAP30BP,NSFL1C,CWF19L1,RBM23
cytarabine_AUC	rs2502467	6	75518489			1	-0.662485	0.0001416
cytarabine_AUC	rs17772766	7	133729613			1	-0.694861	0.0001417
cytarabine_AUC	rs13240208	7	57358080			0.993	-1.10219	0.0001425
cytarabine_AUC	rs7133243	12	54320471			0.989	-0.587506	0.000143
cytarabine_AUC	rs12636874	3	102316981			1	0.577789	0.0001433
cytarabine_AUC	rs13228111	7	57370077			0.993	-1.10185	0.0001435
cytarabine_AUC	rs1916783	7	57370401			0.993	-1.10185	0.0001435
cytarabine_AUC	rs4684236	3	14675050	intron	C3orf19	1	-0.650403	0.0001441	RFTN1	RGS16
cytarabine_AUC	rs9830735	3	14676639	intron	C3orf19	1	-0.650403	0.0001441	RFTN1	RGS16
cytarabine_AUC	rs3773487	3	14681852	intron	C3orf19	1	-0.650402	0.0001441	RFTN1	RGS16
cytarabine_AUC	rs3773489	3	14682136	intron	C3orf19	1	-0.650402	0.0001441	RFTN1	RGS16
cytarabine_AUC	rs3773491	3	14687046	intron	C3orf19	1	-0.650402	0.0001441	RFTN1	RGS16
cytarabine_AUC	rs11709673	3	14688310	untranslated-3	C3orf19	1	-0.650402	0.0001441	RFTN1	RGS16,ASB2
cytarabine_AUC	rs6736566	2	60049458			0.992	-0.680903	0.0001444
cytarabine_AUC	rs10852613	16	49759331			1	0.644257	0.0001448	PHKB,CHD9	UTP20,TUG1,CPSF2,SUPT16H
*from an eQTL study in YRI (Duan et al, 2008), cis targets are <4Mb from SNP and p<0.01, trans targets are >4Mb from SNP or on a different chromosome and p<0.0001

## Sheet: 5'-DFUR
Phenotype	SNP	chromosome	SNP_position	SNP_function	SNP_in_gene	R2_imputation	beta_genotype	p-value	cis_targets*	trans_targets*		*from an eQTL study in YRI (Duan et al, 2008), cis targets are <4Mb from SNP and p<0.01, trans targets are >4Mb from SNP or on a different chromosome and p<0.0001
5'-DFUR_AUC	rs1543175	3	117869599	trans_eQTL		1	-1.27432	3.39e-07		IKZF1
5'-DFUR_AUC	rs417245	14	39517451	trans_eQTL		0.998	-0.834899	9.604e-07		OPLAH,AGPAT4
5'-DFUR_AUC	rs395080	14	39521884	trans_eQTL		0.977	-0.834409	9.817e-07		AMT,NICN1
5'-DFUR_AUC	rs365586	14	39523465			1	-0.83358	1.037e-06
5'-DFUR_AUC	rs13325108	3	117873360	trans_eQTL		1	-1.22082	1.144e-06		IKZF1
5'-DFUR_AUC	rs12050352	14	39499313	trans_eQTL		0.805	-0.814586	1.728e-06		CD276
5'-DFUR_AUC	rs10149309	14	39493680			0.897	-0.814268	1.981e-06
5'-DFUR_AUC	rs8042820	15	60981116	trans_eQTL		0.988	-0.69374	2.613e-06		ZC3H11A
5'-DFUR_AUC	rs7172773	15	60982825			1	-0.69374	2.613e-06
5'-DFUR_AUC	rs8030784	15	60985990			1	-0.696173	2.851e-06
5'-DFUR_AUC	rs380886	14	39537500	trans_eQTL		1	-0.790728	3.763e-06		PTK6
5'-DFUR_AUC	rs438079	14	39529957			1	-0.780813	3.939e-06
5'-DFUR_AUC	rs10827645	10	19942785	intron		1	0.765727	4.505e-06
5'-DFUR_AUC	rs4429629	3	117878580			0.902	-1.24194	6.47e-06
5'-DFUR_AUC	rs11711002	3	117876894			1	-1.24194	6.47e-06
5'-DFUR_AUC	rs7647681	3	117877550			1	-1.24194	6.47e-06
5'-DFUR_AUC	rs8012860	14	39471017			1	-0.759943	7.157e-06
5'-DFUR_AUC	rs10134315	14	39478041			1	-0.759902	7.234e-06
5'-DFUR_AUC	rs10263791	7	147185229	intron	CNTNAP2	0.879	1.05978	8.143e-06
5'-DFUR_AUC	rs10246598	7	147180043	intron	CNTNAP2	1	1.05978	8.143e-06
5'-DFUR_AUC	rs10246029	7	147155499	intron	CNTNAP2	0.988	1.05977	8.145e-06
5'-DFUR_AUC	rs16948784	18	5755682			1	-1.18259	8.873e-06
5'-DFUR_AUC	rs10138216	14	39509598			1	-0.752958	9.928e-06
5'-DFUR_AUC	rs10232583	7	147213987	intron	CNTNAP2	0.803	1.0137	1.132e-05
5'-DFUR_AUC	rs10255352	7	147200064	intron	CNTNAP2	0.816	1.0137	1.132e-05
5'-DFUR_AUC	rs10263426	7	147215042	intron,cis_eQTL	CNTNAP2	0.816	1.0137	1.132e-05	GIMAP8
5'-DFUR_AUC	rs17170724	7	147210567	intron	CNTNAP2	0.906	1.0137	1.132e-05
5'-DFUR_AUC	rs10270982	7	147209162	intron	CNTNAP2	0.925	1.0137	1.132e-05
5'-DFUR_AUC	rs17170715	7	147199822	intron	CNTNAP2	1	1.0137	1.132e-05
5'-DFUR_AUC	rs6947415	7	147200528	intron	CNTNAP2	1	1.0137	1.132e-05
5'-DFUR_AUC	rs17170728	7	147214911	intron	CNTNAP2	1	1.0137	1.132e-05
5'-DFUR_AUC	rs2829997	21	26248730	intron	APP	1	1.11807	1.229e-05
5'-DFUR_AUC	rs16844777	2	211243523	intron,trans_eQTL	CPS1	0.984	0.734426	1.273e-05		ATL3
5'-DFUR_AUC	rs12997383	2	211238095	intron,trans_eQTL	CPS1	1	0.734438	1.273e-05		ETV3L,ATL3
5'-DFUR_AUC	rs6726148	2	211235167	intron	CPS1	0.995	0.709627	1.295e-05
5'-DFUR_AUC	rs781934	1	162104811			0.998	1.19769	1.302e-05
5'-DFUR_AUC	rs796694	1	162095973			1	1.19769	1.302e-05
5'-DFUR_AUC	rs3924912	5	122434224			1	0.776367	1.659e-05
5'-DFUR_AUC	rs7142096	14	46956673	trans_eQTL		0.819	-0.657762	2.28e-05		SLC1A7
5'-DFUR_AUC	rs10827414	10	19765671	cis_eQTL,trans_eQTL		1	1.14575	2.327e-05	CACNB2,STAM	C2orf18,CENPA,EMX1,TRIM35,DNMT3A,NKIRAS2,SLC22A5,CCNYL1,MERTK,SDC4,TNK2
5'-DFUR_AUC	rs1476625	7	143931658	intron	TPK1	1	-0.704489	2.607e-05
5'-DFUR_AUC	rs2730291	12	103673256	intron	CHST11	1	-0.997766	3.045e-05
5'-DFUR_AUC	rs2252153	1	38692010	cis_eQTL		1	-0.785208	3.073e-05	NCDN
5'-DFUR_AUC	rs2252059	1	38692570	cis_eQTL		1	-0.785208	3.073e-05	NCDN
5'-DFUR_AUC	rs729198	15	60978997	trans_eQTL		1	-0.657781	3.097e-05		ATOX1,CCT7,LRBA,COX17,POPDC2,ACSL1,FGR,IER5,ZC3H11A,POLR1C,TBRG4,NFKB1,POLM
5'-DFUR_AUC	rs10149537	14	79055733	intron	NRXN3	1	-1.48273	3.228e-05
5'-DFUR_AUC	rs4892036	18	68554674	trans_eQTL		1	0.951228	3.292e-05		RCBTB2
5'-DFUR_AUC	rs8022699	14	79053372	intron	NRXN3	1	-1.47538	3.352e-05
5'-DFUR_AUC	rs215698	7	32364619			0.853	-0.684345	3.385e-05
5'-DFUR_AUC	rs1424849	14	79072215	intron	NRXN3	0.998	-1.4886	3.413e-05
5'-DFUR_AUC	rs9652378	14	79071408	intron	NRXN3	1	-1.48533	3.518e-05
5'-DFUR_AUC	rs1864318	8	107134063			0.855	1.16133	3.525e-05
5'-DFUR_AUC	rs1366966	8	107153176	trans_eQTL		1	1.16133	3.525e-05		NR4A3,SPINT1,HES7
5'-DFUR_AUC	rs1366968	8	107152839			1	1.16133	3.525e-05
5'-DFUR_AUC	rs2371100	14	79062859	intron	NRXN3	1	-1.48189	3.602e-05
5'-DFUR_AUC	rs10934362	3	117864589	trans_eQTL		1	0.685663	3.713e-05		RPL27A
5'-DFUR_AUC	rs1424846	14	79078667	intron	NRXN3	1	-1.48204	3.784e-05
5'-DFUR_AUC	rs1834639	11	96667799	trans_eQTL		0.989	-0.663558	3.854e-05		DMPK,GNG2,NAPRT1
5'-DFUR_AUC	rs9347438	6	161003623	intron,trans_eQTL	LPA	1	0.649727	3.994e-05		REL
5'-DFUR_AUC	rs11157095	14	39604363	trans_eQTL		0.999	-0.696442	4.135e-05		ASB16
5'-DFUR_AUC	rs996183	14	39611231	trans_eQTL		1	-0.696442	4.135e-05		ASB16
5'-DFUR_AUC	rs4134425	14	39615205	trans_eQTL		1	-0.696442	4.135e-05		ASB16
5'-DFUR_AUC	rs12886023	14	39629526	trans_eQTL		0.941	-0.696557	4.136e-05		ASB16
5'-DFUR_AUC	rs17196	14	39636406	trans_eQTL		0.975	-0.696557	4.136e-05		ASB16
5'-DFUR_AUC	rs2208197	14	39631948			1	-0.696557	4.136e-05
5'-DFUR_AUC	rs12883545	14	39628894			0.935	-0.696541	4.137e-05
5'-DFUR_AUC	rs11157097	14	39618401	trans_eQTL		0.997	-0.696541	4.137e-05		CCDC102A,ASB16,GLRX5
5'-DFUR_AUC	rs8011680	14	39617024	trans_eQTL		0.962	-0.696402	4.14e-05		ASB16
5'-DFUR_AUC	rs219607	16	61921218			0.908	-0.609213	4.222e-05
5'-DFUR_AUC	rs178141	16	61924639			0.97	-0.609213	4.222e-05
5'-DFUR_AUC	rs219605	16	61922025			1	-0.609213	4.222e-05
5'-DFUR_AUC	rs9910335	17	51273387	cis_eQTL,trans_eQTL		0.927	0.817482	4.648e-05	VEZF1	MARCH2,SLC4A2,PROK2
5'-DFUR_AUC	rs2447038	10	14111067	intron	FRMD4A	1	0.952497	4.69e-05
5'-DFUR_AUC	rs17011668	2	31964229	intron	MEMO1	1	-1.11517	4.837e-05
5'-DFUR_AUC	rs11774996	8	104211266	trans_eQTL		0.965	-1.15305	5.213e-05		CYHR1
5'-DFUR_AUC	rs11663447	18	73495841	trans_eQTL		1	-0.611471	5.276e-05		LPAR5
5'-DFUR_AUC	rs11885626	2	233562641	intron		0.89	1.35602	5.6e-05
5'-DFUR_AUC	rs11972734	7	137343428	trans_eQTL		1	0.654291	5.6e-05		GLYCTK
5'-DFUR_AUC	rs11243474	9	132348020	intron	ASS1	1	0.832789	5.694e-05
5'-DFUR_AUC	rs10901080	9	132348477	intron,trans_eQTL	ASS1	1	0.832789	5.694e-05		GSTT1
5'-DFUR_AUC	rs2899685	15	60979825	cis_eQTL,trans_eQTL		0.966	-0.599789	5.913e-05	DENND4A	PFDN2,ZC3H11A
5'-DFUR_AUC	rs2171689	15	60979804			1	-0.599789	5.913e-05
5'-DFUR_AUC	rs864244	6	12037588			0.993	0.639451	5.963e-05
5'-DFUR_AUC	rs4891485	18	68553098	trans_eQTL		0.997	1.03106	6.13e-05		RCBTB2
5'-DFUR_AUC	rs9346833	6	161004632	intron	LPA	1	0.657127	6.319e-05
5'-DFUR_AUC	rs6932579	6	36980635	intron	C6orf89	0.898	1.00843	6.339e-05
5'-DFUR_AUC	rs9462242	6	36983861	intron	C6orf89	1	1.10802	6.492e-05
5'-DFUR_AUC	rs4892034	18	68550968	trans_eQTL		0.999	1.00219	6.842e-05		RCBTB2
5'-DFUR_AUC	rs4620739	11	59373436	cis_eQTL,trans_eQTL		1	1.30324	6.924e-05	UBE2L6,TMEM109,FEN1,MARK2,TAF6L,POLR2G,ZBTB3,MTA2	PTBP1,THOC6,MAP3K11,OGFR,CDC42EP4,HOXB3,EPN1
5'-DFUR_AUC	rs4437440	6	83851838	intron,cis_eQTL	DOPEY1	0.941	-1.32869	7.074e-05	IBTK
5'-DFUR_AUC	rs7742531	6	83865392	intron	DOPEY1	0.83	-1.32863	7.077e-05
5'-DFUR_AUC	rs9294271	6	83860488	intron	DOPEY1	1	-1.32863	7.077e-05
5'-DFUR_AUC	rs12897676	14	46955856			0.899	-0.660516	7.15e-05
5'-DFUR_AUC	rs7159493	14	46959702			1	-0.660164	7.197e-05
5'-DFUR_AUC	rs1864319	8	107134105			0.861	1.08315	7.405e-05
5'-DFUR_AUC	rs12343475	9	8373887	intron,trans_eQTL	PTPRD	0.824	-1.18642	7.601e-05		HAGHL,RYR3,APBB1IP
5'-DFUR_AUC	rs169713	6	12028503	trans_eQTL		1	0.621912	7.844e-05		PSMB6
5'-DFUR_AUC	rs7238698	18	67309838	trans_eQTL		1	0.617084	7.844e-05		HELLS,TRIB3,PANK1,FCHSD2,DNAJC7,FUS,HNRNPM,DYNLL2,GPR52
5'-DFUR_AUC	rs9319819	18	67310856	trans_eQTL		1	0.617084	7.844e-05		PANK1,DNAJC7,RPA1,DYNLL2,GPR52
5'-DFUR_AUC	rs8095198	18	67311748	trans_eQTL		1	0.617084	7.844e-05		TRIB3,PANK1,PSMC3IP,DNAJC7,FUS,HNRNPM,DYNLL2,GPR52
5'-DFUR_AUC	rs209780	6	12031180			1	0.621912	7.844e-05
5'-DFUR_AUC	rs2627	18	67312006			0.844	0.617078	7.846e-05
5'-DFUR_AUC	rs8096472	18	67312120	trans_eQTL		1	0.617078	7.846e-05		TRIB3,PANK1,PSMC3IP,DNAJC7,FUS,HNRNPM,DYNLL2,HNRNPAB,GPR52
5'-DFUR_AUC	rs2187422	18	67313537	trans_eQTL		1	0.617078	7.846e-05		TRIB3,PANK1,PSMC3IP,DNAJC7,FUS,HNRNPM,DYNLL2,GPR52
5'-DFUR_AUC	rs11151670	18	67322301	trans_eQTL		1	0.617066	7.848e-05		HELLS,PANK1,PSMC3IP,DNAJC7,DYNLL2,GPR52
5'-DFUR_AUC	rs7238469	18	67323353	trans_eQTL		1	0.617066	7.848e-05		HELLS,PANK1,PSMC3IP,WRB,DNAJC7,HNRNPM,DYNLL2,GPR52
5'-DFUR_AUC	rs7239293	18	67323919	trans_eQTL		1	0.617066	7.848e-05		HELLS,PANK1,PSMC3IP,WRB,DNAJC7,HNRNPM,DYNLL2,GPR52
5'-DFUR_AUC	rs4448943	16	25773079			0.966	-0.980549	7.925e-05
5'-DFUR_AUC	rs768718	18	67304361	trans_eQTL		1	0.618094	8.005e-05		TRIB3,PANK1,PSMC3IP,DNAJC7,FUS,HNRNPM,DYNLL2,GPR52
5'-DFUR_AUC	rs10469188	18	67304683	trans_eQTL		1	0.618094	8.005e-05		TRIB3,PANK1,DNAJC7,DYNLL2
5'-DFUR_AUC	rs11157107	14	39671854	trans_eQTL		1	-0.64356	8.289e-05		TARP,ASB16
5'-DFUR_AUC	rs11626582	14	39678075	trans_eQTL		1	-0.643503	8.29e-05		TARP,ASB16
5'-DFUR_AUC	rs11861031	16	46770668	intron,trans_eQTL	ABCC11	1	-0.628236	8.345e-05		HAMP
5'-DFUR_AUC	rs7146621	14	39671003	trans_eQTL		1	-0.642426	8.573e-05		TARP,ASB16,SIX5
5'-DFUR_AUC	rs1417155	9	4058946	intron	GLIS3	1	-0.676345	8.604e-05
5'-DFUR_AUC	rs11042623	11	10073910	intron	SBF2	0.983	-1.12901	8.633e-05
5'-DFUR_AUC	rs12421096	11	10068567	intron	SBF2	0.982	-1.12898	8.636e-05
5'-DFUR_AUC	rs17069794	6	109147181	cis_eQTL,trans_eQTL		1	0.809005	8.642e-05	TRAF3IP2	ABI3,MX2,CHI3L2
5'-DFUR_AUC	rs10954596	7	137345304			1	-0.647645	8.676e-05
5'-DFUR_AUC	rs13232124	7	137342248			1	-0.647626	8.68e-05
5'-DFUR_AUC	rs3807887	7	25236278			1	-0.908558	8.914e-05
5'-DFUR_AUC	rs1018511	14	39650286	trans_eQTL		1	-0.64101	8.954e-05		TARP,ASB16
5'-DFUR_AUC	rs2966479	7	112077546	trans_eQTL		1	-0.665604	8.965e-05		APOBEC3F,APOBEC3G,HEATR6,MAP4K2,TMEM189-UBE2V1,UBE2V1,ILK,MARK2,TRAPPC1
5'-DFUR_AUC	rs11889366	2	209971533	trans_eQTL		0.903	0.881622	8.981e-05		KPTN,CNOT3,SMC3,ARID1A,SF3A1
5'-DFUR_AUC	rs11625373	14	39656191	trans_eQTL		1	-0.64072	8.996e-05		ASB16,GLRX5
5'-DFUR_AUC	rs6571985	14	39657935			1	-0.64072	8.996e-05
5'-DFUR_AUC	rs9511762	13	24817624	trans_eQTL		1	0.640503	9.753e-05		AFF1,KIF24
5'-DFUR_AUC	rs756237	4	81800522	intron,trans_eQTL	C4orf22	1	0.743238	9.927e-05		FNBP4
5'-DFUR_AUC	rs10516646	4	81824812	intron,trans_eQTL	C4orf22	1	0.743238	9.927e-05		FNBP4
5'-DFUR_AUC	rs7023863	9	8422417	intron	PTPRD	1	0.649551	0.0001012
5'-DFUR_AUC	rs4274387	15	60979501	trans_eQTL		0.946	-0.58291	0.0001025		PFDN2,IARS2,ZC3H11A
5'-DFUR_AUC	rs11749226	5	53989021			1	-0.571333	0.000103
5'-DFUR_AUC	rs11745165	5	53989036			1	-0.571333	0.000103
5'-DFUR_AUC	rs2523457	6	31473686			1	0.753444	0.0001041
5'-DFUR_AUC	rs7797634	7	147236346	intron	CNTNAP2	0.82	0.865069	0.0001045
5'-DFUR_AUC	rs2383739	9	27865069			0.955	-0.867748	0.0001074
5'-DFUR_AUC	rs13087427	3	117878806	trans_eQTL		1	0.991866	0.000108		FBXO16
5'-DFUR_AUC	rs2144031	14	39717582			1	-0.606019	0.0001082
5'-DFUR_AUC	rs11157114	14	39721614			1	-0.606019	0.0001082
5'-DFUR_AUC	rs12639090	3	151597194	intron		1	0.764355	0.0001111
5'-DFUR_AUC	rs7300418	12	115469447	trans_eQTL		1	-0.603575	0.0001119		LRP5
5'-DFUR_AUC	rs7720197	5	53985317	trans_eQTL		0.967	-0.668047	0.0001127		SEC62
5'-DFUR_AUC	rs13189107	5	25144591	trans_eQTL		0.99	-0.638042	0.0001127		DDX54,PTGES2,DDX24,GTF2F1,CAPNS1,C8orf59,COX6B1,SCAND1,BCL2L12,ASNA1,ENDOG,AES,ATP5I,C17orf37,TIMM13,DPP7,AKAP8L,ACTR1A,POLR2E,CTDP1,BGLAP,PMF1,MAP2K7,TRAPPC4,SELM,MAPK11,RPL30,ARMC6
5'-DFUR_AUC	rs2811856	1	58957326			1	0.857491	0.0001133
5'-DFUR_AUC	rs6931297	6	36979909	intron,trans_eQTL	C6orf89	0.83	0.995358	0.0001138		NANP
5'-DFUR_AUC	rs2594228	3	128608129	trans_eQTL		0.946	0.614082	0.000114		CTNNBIP1,OAZ2
5'-DFUR_AUC	rs2970828	12	4423930	intron,cis_eQTL	FGF6	1	-0.661602	0.0001147	TEAD4
5'-DFUR_AUC	rs10913876	1	177988394	intron		1	0.821209	0.0001163
5'-DFUR_AUC	rs1052447	1	177978272			1	0.821209	0.0001163
5'-DFUR_AUC	rs7152765	14	46957854			0.892	-0.644355	0.0001179
5'-DFUR_AUC	rs4940807	18	54886110			1	0.713126	0.000119
5'-DFUR_AUC	rs941068	3	74057482			1	-0.629404	0.0001204
5'-DFUR_AUC	rs6770247	3	74059204			1	-0.629404	0.0001204
5'-DFUR_AUC	rs10048995	3	74059229			1	-0.629404	0.0001204
5'-DFUR_AUC	rs2607901	12	10771623	trans_eQTL		1	-1.01018	0.000121		WDR34
5'-DFUR_AUC	rs813321	12	10774689			1	-1.01015	0.0001211
5'-DFUR_AUC	rs12005118	9	132349577	intron,trans_eQTL	ASS1	1	0.793943	0.0001232		GSTT1
5'-DFUR_AUC	rs9365200	6	161003262	intron,trans_eQTL	LPA	1	0.621939	0.0001234		ASNS,REL
5'-DFUR_AUC	rs9365201	6	161003471	intron,trans_eQTL	LPA	1	0.621939	0.0001234		REL
5'-DFUR_AUC	rs16945916	16	46758933	near-gene-3,missense,trans_eQTL	ABCC11	1	-0.628526	0.0001245		PSMD8,DGAT2,C16orf42,RPUSD4,MICALL1,CPSF1,RAB27A,SGTA,PTPMT1,ZNF79,YIF1A,IPO4,BAD,SEC14L1,KIAA0913,WARS
5'-DFUR_AUC	rs17031053	2	43650315	intron,trans_eQTL	THADA	1	1.02399	0.0001271		RNF20
5'-DFUR_AUC	rs17031076	2	43656972	intron,trans_eQTL	THADA	1	1.02399	0.0001271		RNF20
5'-DFUR_AUC	rs1451856	8	63625884	intron,trans_eQTL	NKAIN3	0.999	0.646466	0.0001284		NADK,CPT1A,FBXO44,MLL,TFR2
5'-DFUR_AUC	rs6080097	20	15946826	intron	MACROD2	1	-1.43333	0.0001316
5'-DFUR_AUC	rs7751556	6	109158733	trans_eQTL		1	1.16187	0.0001321		C17orf49,RNASEK,SLFN5
5'-DFUR_AUC	rs1927333	20	20206395	intron	C20orf26	1	0.972595	0.0001334
5'-DFUR_AUC	rs12129212	1	98869359			0.817	-1.372	0.0001335
5'-DFUR_AUC	rs770577	11	99389946	intron	CNTN5	1	-0.67093	0.0001336
5'-DFUR_AUC	rs4903274	14	39594716			1	-0.629102	0.0001373
5'-DFUR_AUC	rs1983651	14	39723580	trans_eQTL		1	-0.612043	0.0001431		AHI1
5'-DFUR_AUC	rs7161024	14	39721087			1	-0.612043	0.0001431
5'-DFUR_AUC	rs17159187	5	106218057			1	-1.56683	0.0001454
5'-DFUR_AUC	rs11623348	14	39693349			0.991	-0.615366	0.0001455
5'-DFUR_AUC	rs1955533	14	39709044			1	-0.615366	0.0001455
5'-DFUR_AUC	rs2596560	6	31463297	cis_eQTL		1	0.767126	0.0001481	BAK1
5'-DFUR_AUC	rs2769577	17	47713177			1	0.965374	0.0001498
*from an eQTL study in YRI (Duan et al, 2008), cis targets are <4Mb from SNP and p<0.01, trans targets are >4Mb from SNP or on a different chromosome and p<0.0001

## Sheet: carboplatin
Phenotype	SNP	chromosome	SNP_position	SNP_function	SNP_in_gene	R2_imputation	beta_genotype	p-value	cis_targets*	trans_targets*		*from an eQTL study in YRI (Duan et al, 2008), cis targets are <4Mb from SNP and p<0.01, trans targets are >4Mb from SNP or on a different chromosome and p<0.0001
carboplatin_IC50	rs9828664	3	54222956	intron	CACNA2D3	0.806	0.85837	2.45e-06	FLNB	FAM91A1
carboplatin_IC50	rs9840694	3	54219818	intron	CACNA2D3	1	0.887138	3.145e-06		DDIT4,EGR1,PLA2G6,ACOT7
carboplatin_IC50	rs7685473	4	169124671			1	1.47574	3.997e-06
carboplatin_IC50	rs16960608	18	50298423			1	-0.84686	7.396e-06
carboplatin_IC50	rs9840489	3	54225529	intron	CACNA2D3	0.841	0.838034	7.657e-06
carboplatin_IC50	rs6806229	3	54228698	intron	CACNA2D3	1	0.838034	7.657e-06
carboplatin_IC50	rs3923436	3	54229081	intron	CACNA2D3	1	0.838034	7.657e-06
carboplatin_IC50	rs16950188	16	50262838			1	1.12066	9.627e-06
carboplatin_IC50	rs931849	18	59544939			0.884	-0.770783	9.864e-06	SERPINB8	CCDC134,AP1G2,C10orf32
carboplatin_IC50	rs954295	8	58468572			1	0.764578	1.096e-05	IMPAD1	MTMR3
carboplatin_IC50	rs7915591	10	10060284			1	-0.786568	1.151e-05		CRELD2
carboplatin_IC50	rs950110	4	73054396			1	0.786252	1.234e-05
carboplatin_IC50	rs1520503	4	73054817			1	0.786252	1.234e-05
carboplatin_IC50	rs1381451	16	50273376			0.81	1.13424	1.276e-05
carboplatin_IC50	rs9345399	6	94550011			1	0.859202	1.534e-05		VAT1,NUDT2
carboplatin_IC50	rs7743238	6	3532547			1	-0.900113	1.677e-05
carboplatin_IC50	rs9472381	6	44916088	intron	SUPT3H	0.933	-0.860082	1.932e-05
carboplatin_IC50	rs13436998	6	44921318	intron	SUPT3H	0.932	-0.860082	1.932e-05
carboplatin_IC50	rs1857384	10	130044460			1	-0.795354	2.328e-05
carboplatin_IC50	rs2387611	10	130044523			1	-0.795354	2.328e-05
carboplatin_IC50	rs9864728	3	65461833	intron	MAGI1	0.98	-0.933163	2.367e-05		OGDHL
carboplatin_IC50	rs1404550	3	65462467	intron	MAGI1	1	-0.933163	2.367e-05		OGDHL
carboplatin_IC50	rs672304	12	3945167			0.858	-0.747196	2.391e-05
carboplatin_IC50	rs672303	12	3945168			0.858	-0.747207	2.391e-05		FOSB
carboplatin_IC50	rs631750	12	3946116			1	-0.747204	2.391e-05		FOSB
carboplatin_IC50	rs629690	12	3946526			0.999	-0.747204	2.391e-05		FOSB
carboplatin_IC50	rs12320046	12	114738988			1	-0.804147	2.423e-05
carboplatin_IC50	rs13226064	7	37410427	intron	ELMO1	1	0.985587	2.701e-05
carboplatin_IC50	rs17029417	3	21633586	intron	ZNF385D	1	0.744177	2.821e-05		GALNS
carboplatin_IC50	rs1857795	2	212873152	intron	ERBB4	1	-0.73512	3.245e-05		BCL7C
carboplatin_IC50	rs1934982	10	96792114	intron	CYP2C8	1	-1.04246	3.396e-05
carboplatin_IC50	rs1545328	4	96131948	intron	BMPR1B	1	0.687623	3.4e-05
carboplatin_IC50	rs10905647	10	10052263			0.999	-0.738715	3.564e-05
carboplatin_IC50	rs12249528	10	10054587			0.999	-0.738709	3.564e-05
carboplatin_IC50	rs7918807	10	10060200			1	-0.738709	3.564e-05
carboplatin_IC50	rs1591891	10	10062011			1	-0.738709	3.564e-05
carboplatin_IC50	rs1339681	10	10063346			1	-0.738709	3.564e-05		CRELD2
carboplatin_IC50	rs1339683	10	10063603			1	-0.738709	3.564e-05
carboplatin_IC50	rs1995578	10	10064692			1	-0.738709	3.564e-05
carboplatin_IC50	rs1339685	10	10065590			1	-0.738709	3.564e-05
carboplatin_IC50	rs765833	10	83870728	intron	NRG3	1	-0.853469	3.61e-05		ARHGEF5,FGF11,TBCA
carboplatin_IC50	rs2902399	10	102544019	intron	PAX2	0.942	-0.829524	3.767e-05
carboplatin_IC50	rs10817245	9	113746794			1	-0.687185	3.797e-05		NEDD8
carboplatin_IC50	rs10817246	9	113747033			0.935	-0.687185	3.797e-05
carboplatin_IC50	rs10981171	9	113747259			1	-0.687185	3.797e-05		NEDD8
carboplatin_IC50	rs7028129	9	113747443			0.979	-0.687183	3.797e-05		KIAA1530
carboplatin_IC50	rs2434065	10	83883123	intron	NRG3	0.934	-0.666506	3.915e-05		CD22,HSPA8,CSDA
carboplatin_IC50	rs17054854	13	57666856			1	1.17739	3.927e-05
carboplatin_IC50	rs6737611	2	15049098			0.992	-0.715179	4.119e-05		NHP2L1
carboplatin_IC50	rs7090933	10	126182366	intron	LHPP	0.979	0.812318	4.224e-05
carboplatin_IC50	rs4751221	10	132213334			0.972	0.750047	4.464e-05		CD28
carboplatin_IC50	rs6495536	15	79101365			0.896	-0.838827	4.466e-05
carboplatin_IC50	rs7153428	14	98115983			0.932	1.0431	4.786e-05	DLK1	MAP2K2,ASB16
carboplatin_IC50	rs2145524	14	98119328			1	1.0431	4.786e-05	DLK1	MAP2K2,ASB16
carboplatin_IC50	rs7154523	14	98115815			0.999	1.04309	4.787e-05
carboplatin_IC50	rs10829385	10	130034129			1	-0.811864	4.804e-05
carboplatin_IC50	rs1936420	10	130037645			1	-0.811864	4.804e-05
carboplatin_IC50	rs6602387	10	10074813			1	-0.734929	4.893e-05
carboplatin_IC50	rs6602388	10	10075022			1	-0.734929	4.893e-05
carboplatin_IC50	rs7074507	10	10075471			1	-0.734929	4.893e-05
carboplatin_IC50	rs4881552	10	149299			0.932	0.872414	4.911e-05		ADCY1
carboplatin_IC50	rs10513152	9	113748152			1	-0.672508	5.008e-05		NEDD8
carboplatin_IC50	rs1554664	3	65476689	intron	MAGI1	1	-0.894178	5.062e-05		OGDHL,ANKDD1A
carboplatin_IC50	rs986982	18	59648784			1	0.643312	5.205e-05		HPDL
carboplatin_IC50	rs10900098	10	44533999			0.916	0.901308	5.227e-05	ALOX5
carboplatin_IC50	rs10900099	10	44541511			1	0.901308	5.227e-05
carboplatin_IC50	rs9575140	13	35495522	intron	DCLK1	0.999	-1.21889	5.378e-05		LEPREL1,CACNB3,CMKLR1,CLEC2D,KIAA0649,CEBPD,CDH1,FXYD5,LAMP3,MAP2K3,LRP5,C10orf99,CRTAP,AFF3,TMOD1,NRG2,BPGM,CCL17
carboplatin_IC50	rs961616	14	46591239	intron	MDGA2	1	0.921296	5.462e-05
carboplatin_IC50	rs1573007	14	46594853	intron	MDGA2	0.927	0.921296	5.462e-05
carboplatin_IC50	rs10134228	14	46604056	intron	MDGA2	1	0.941255	5.663e-05
carboplatin_IC50	rs12606263	18	70048361			0.933	-0.968697	5.689e-05
carboplatin_IC50	rs6912535	6	44882806			1	-0.854465	5.777e-05
carboplatin_IC50	rs9296447	6	44930914	intron	SUPT3H	0.987	-0.854462	5.778e-05
carboplatin_IC50	rs16872751	6	44935674	intron	SUPT3H	0.973	-0.854462	5.778e-05
carboplatin_IC50	rs11157536	14	46587990	intron	MDGA2	0.816	0.938832	5.789e-05
carboplatin_IC50	rs10817244	9	113746707			1	-0.66178	5.842e-05
carboplatin_IC50	rs11931163	4	160153629			0.969	-1.43334	5.922e-05
carboplatin_IC50	rs10016573	4	160153806			0.927	-1.43334	5.922e-05	CTSO,GUCY1B3
carboplatin_IC50	rs1424611	12	114737245			1	-0.77782	5.972e-05
carboplatin_IC50	rs1424612	12	114737328			1	-0.77782	5.972e-05
carboplatin_IC50	rs11239202	10	44491588			0.941	0.944619	6.019e-05		NLRP1,CAMK1D
carboplatin_IC50	rs7077918	10	44503882			0.839	0.944535	6.025e-05
carboplatin_IC50	rs11239209	10	44507037			1	0.944535	6.025e-05		TMEM55A,PHF11,RCBTB2,ZMYND8
carboplatin_IC50	rs10900094	10	44513066			1	0.944535	6.025e-05	ALOX5	DAZAP2,CECR1,FGD3
carboplatin_IC50	rs7071236	10	44514733			0.917	0.944535	6.025e-05		CAMK1D
carboplatin_IC50	rs7083361	10	44514922			0.831	0.944535	6.025e-05	ALOX5	DAZAP2,CECR1,FGD3
carboplatin_IC50	rs10508887	10	44515547			1	0.944535	6.025e-05	ALOX5	DAZAP2,CECR1,FGD3
carboplatin_IC50	rs11239212	10	44515722			0.918	0.944535	6.025e-05	MARCH8,ALOX5	DAZAP2,CECR1,FGD3
carboplatin_IC50	rs10793554	10	44519037			0.967	0.944535	6.025e-05	ALOX5	DAZAP2,CECR1,FGD3
carboplatin_IC50	rs10900097	10	44528031			1	0.944535	6.025e-05
carboplatin_IC50	rs2371002	2	211179316	intron	CPS1	1	0.866943	6.205e-05
carboplatin_IC50	rs10905646	10	10052000			0.998	-0.638372	6.23e-05
carboplatin_IC50	rs2860851	2	65785921			1	0.954829	6.482e-05	COMMD1
carboplatin_IC50	rs207709	4	16443588	intron	LDB2	0.982	0.860367	6.489e-05
carboplatin_IC50	rs4791905	17	9736145			0.97	-0.799954	6.499e-05
carboplatin_IC50	rs2452420	10	66364254			1	-1.04095	6.688e-05
carboplatin_IC50	rs6865277	5	44461459			0.917	0.920843	6.703e-05
carboplatin_IC50	rs13361348	5	44467159			0.981	0.920843	6.703e-05
carboplatin_IC50	rs11563262	2	51893863			0.994	-1.13951	6.98e-05		FES,STARD7
carboplatin_IC50	rs1934955	10	96778551			1	-1.03431	7.001e-05
carboplatin_IC50	rs1592037	10	96782318			1	-1.03431	7.001e-05
carboplatin_IC50	rs2185571	10	96814965	intron	CYP2C8	1	-1.03432	7.002e-05
carboplatin_IC50	rs9326520	10	44534302			0.803	0.842326	7.166e-05	ALOX5
carboplatin_IC50	rs17384657	10	24661086	intron	KIAA1217	1	1.06809	7.279e-05
carboplatin_IC50	rs641811	11	63626172	intron,near-gene-5	MACROD1	1	-0.694783	7.345e-05	RASGRP2
carboplatin_IC50	rs12469812	2	238079856	intron	MLPH	1	0.860575	7.436e-05		MLYCD
carboplatin_IC50	rs2929281	15	42053373	intron	FRMD5	0.939	-0.896862	7.52e-05	PLCB2,VPS18	JAG1,TSSC4,F13A1,KIAA1797,GALNT2
carboplatin_IC50	rs2412845	15	42053984	intron	FRMD5	0.939	-0.896862	7.52e-05	PLCB2,RPAP1,VPS18	JAG1,TSSC4,F13A1,KIAA1797,TSPAN5,GALNT2
carboplatin_IC50	rs2412846	15	42056645	intron	FRMD5	0.938	-0.896862	7.52e-05	PLCB2,VPS18	JAG1,TSSC4,F13A1,KIAA1797,GALNT2
carboplatin_IC50	rs2412851	15	42065733	intron	FRMD5	0.969	-0.896862	7.52e-05	PLCB2,VPS18	TSSC4,F13A1
carboplatin_IC50	rs10851415	15	42071460	intron	FRMD5	0.876	-0.896862	7.52e-05	PLCB2,VPS18
carboplatin_IC50	rs6493092	15	42076710	intron	FRMD5	1	-0.896862	7.52e-05	PLCB2,VPS18	TSSC4,F13A1
carboplatin_IC50	rs4924729	15	42078536	intron	FRMD5	1	-0.896862	7.52e-05	PLCB2,VPS18	TSSC4,F13A1
carboplatin_IC50	rs4924731	15	42084016	intron	FRMD5	0.913	-0.896862	7.52e-05	PLCB2,VPS18
carboplatin_IC50	rs10851416	15	42091600	intron	FRMD5	1	-0.896862	7.52e-05	PLCB2,VPS18	TSSC4,F13A1
carboplatin_IC50	rs6493093	15	42092787	intron	FRMD5	0.906	-0.896862	7.52e-05
carboplatin_IC50	rs9920249	15	42097498	intron	FRMD5	1	-0.896862	7.52e-05	PLCB2
carboplatin_IC50	rs11070419	15	42114471	intron	FRMD5	0.827	-0.896862	7.52e-05
carboplatin_IC50	rs2899103	15	42127847	intron	FRMD5	0.866	-0.896862	7.52e-05
carboplatin_IC50	rs4924737	15	42152193	intron	FRMD5	0.998	-0.896862	7.52e-05		AP2B1,KIAA1797
carboplatin_IC50	rs7753361	6	68857216			1	1.14943	7.582e-05
carboplatin_IC50	rs6908539	6	92897563			1	-0.767861	7.665e-05
carboplatin_IC50	rs11583007	1	109194376			1	0.867566	7.807e-05
carboplatin_IC50	rs1395268	18	59528559	missense	SERPINB11	1	-0.74623	8.053e-05
carboplatin_IC50	rs2839470	21	42421308	intron	UMODL1	1	-0.716954	8.189e-05	WDR4
carboplatin_IC50	rs7100992	10	55551888	intron	PCDH15	1	-0.673471	8.195e-05
carboplatin_IC50	rs4735692	8	76778218			0.964	-0.677186	8.201e-05
carboplatin_IC50	rs17866976	4	118669322			0.87	-1.19317	8.297e-05
carboplatin_IC50	rs17865054	4	118689125			0.859	-1.19317	8.297e-05
carboplatin_IC50	rs10003442	4	118691670			0.892	-1.19317	8.297e-05
carboplatin_IC50	rs11562916	4	118695050			0.983	-1.19317	8.297e-05
carboplatin_IC50	rs1080833	5	120123702			1	0.713748	8.305e-05
carboplatin_IC50	rs4688911	3	18104223			1	0.870207	8.376e-05		HBM,NRBP2
carboplatin_IC50	rs938180	3	18108211			1	0.870207	8.376e-05		HBM
carboplatin_IC50	rs7758663	6	129737360	intron	LAMA2	0.997	-1.29393	8.514e-05		SLCO4A1
carboplatin_IC50	rs17057193	6	129738857	intron	LAMA2	0.915	-1.29393	8.514e-05		SLCO4A1
carboplatin_IC50	rs9492314	6	129739580	intron	LAMA2	0.829	-1.29393	8.514e-05		SLCO4A1
carboplatin_IC50	rs9483018	6	129741298	intron	LAMA2	0.938	-1.29393	8.514e-05		SLCO4A1
carboplatin_IC50	rs9483020	6	129742332	intron	LAMA2	0.997	-1.29393	8.514e-05		SLCO4A1
carboplatin_IC50	rs9483022	6	129742589	intron	LAMA2	0.946	-1.29393	8.514e-05		BFSP2,SLCO4A1
carboplatin_IC50	rs9483023	6	129742657	intron	LAMA2	0.997	-1.29393	8.514e-05
carboplatin_IC50	rs10498288	14	26937786			0.826	0.95435	8.531e-05
carboplatin_IC50	rs16972648	15	79095481			1	-0.808611	8.592e-05
carboplatin_IC50	rs2779383	1	235779704	intron	RYR2	0.806	-0.826591	8.611e-05		SLC25A1
carboplatin_IC50	rs2348763	7	7864240			1	1.22284	8.732e-05
carboplatin_IC50	rs7022764	9	119108341			1	0.671787	8.753e-05
carboplatin_IC50	rs1444922	4	96131244	intron	BMPR1B	1	0.654434	8.94e-05
carboplatin_IC50	rs998064	4	56692107			1	0.745014	9.017e-05
carboplatin_IC50	rs5992749	22	16456523	intron	ATP6V1E1	1	-1.01762	9.132e-05		GBGT1
carboplatin_IC50	rs7634829	3	160410959	intron	IQCJ	0.961	0.968851	9.152e-05		ZAP70
carboplatin_IC50	rs237461	20	47466578	intron	KCNB1	1	0.67631	9.263e-05
carboplatin_IC50	rs237462	20	47466610	intron	KCNB1	1	0.67631	9.263e-05
carboplatin_IC50	rs2930528	15	42057823	intron	FRMD5	0.915	-0.885804	9.377e-05	PLCB2,VPS18	JAG1,TSSC4,F13A1,KIAA1797,GALNT2
carboplatin_IC50	rs10519646	15	27390295			1	0.732665	9.565e-05
carboplatin_IC50	rs940312	18	50289519			1	-0.835916	9.614e-05
carboplatin_IC50	rs1732887	12	64867883			1	-0.771083	9.87e-05	DYRK2,TMBIM4	HCK
carboplatin_IC50	rs7728842	5	120125729			1	0.719086	9.993e-05
carboplatin_IC50	rs7701417	5	120127714			1	0.719086	9.993e-05
carboplatin_IC50	rs7701827	5	120127774			1	0.719086	9.993e-05
carboplatin_IC50	rs7701686	5	120127797			1	0.719086	9.993e-05
carboplatin_IC50	rs7705746	5	120128096			1	0.719086	9.993e-05
carboplatin_IC50	rs7705890	5	120128124			1	0.719086	9.993e-05
carboplatin_IC50	rs2555375	15	42168196	intron	FRMD5	0.871	-0.88365	0.0001012
carboplatin_IC50	rs2733221	15	42177162	intron	FRMD5	1	-0.88365	0.0001012	PLCB2
carboplatin_IC50	rs2615297	15	42193313	intron	FRMD5	1	-0.88365	0.0001012	PLCB2
carboplatin_IC50	rs2615294	15	42199912	intron	FRMD5	0.999	-0.883663	0.0001012	PLCB2
carboplatin_IC50	rs2555389	15	42218437	intron	FRMD5	0.981	-0.883663	0.0001012	IVD
carboplatin_IC50	rs2162365	15	42220434	intron	FRMD5	1	-0.883663	0.0001012	PLCB2
carboplatin_IC50	rs2217108	15	42220669	intron	FRMD5	1	-0.883663	0.0001012	PLCB2
carboplatin_IC50	rs1834641	15	42221604	intron	FRMD5	1	-0.883663	0.0001012	PLCB2
carboplatin_IC50	rs2162366	15	42226672	intron	FRMD5	0.88	-0.883663	0.0001012
carboplatin_IC50	rs2980089	4	4318199			1	0.615852	0.0001031
carboplatin_IC50	rs9358581	6	22819736			0.979	-1.38505	0.0001032
carboplatin_IC50	rs1362587	16	47450610			1	0.914349	0.0001043	ORC6L	RAP2B
carboplatin_IC50	rs13267015	8	68367741	intron	ARFGEF1	1	0.680863	0.0001045		PGAM5,KRBA1,TRAF2,FAM65A,TFAP2E,MRPL43
carboplatin_IC50	rs8131995	21	43699033			0.997	-0.780639	0.0001045	PKNOX1	GPR135
carboplatin_IC50	rs2596126	8	76803176			0.99	-0.662273	0.0001053
carboplatin_IC50	rs2596127	8	76798599			1	-0.662262	0.0001054
carboplatin_IC50	rs9502033	6	3560819			1	-0.791887	0.0001056
carboplatin_IC50	rs7906287	10	125853			1	0.837685	0.0001056
carboplatin_IC50	rs4287273	10	127186			0.96	0.837685	0.0001056		APBB1
carboplatin_IC50	rs7404239	16	47448603			1	0.92045	0.0001056	ORC6L	RAP2B
carboplatin_IC50	rs9934172	16	47448714			1	0.920505	0.0001056		RAP2B,FGF17
carboplatin_IC50	rs3095652	16	47449122			1	0.920505	0.0001056	ORC6L	RAP2B
carboplatin_IC50	rs8055353	16	47449747			1	0.920505	0.0001056	ORC6L	RAP2B,THYN1
carboplatin_IC50	rs1362586	16	47450359			1	0.920505	0.0001056	ORC6L	RAP2B
carboplatin_IC50	rs3103020	16	47454064			1	0.920505	0.0001056	ORC6L	RAP2B,THYN1
carboplatin_IC50	rs722278	7	103382599	intron	RELN	1	-0.622884	0.0001081		CDC123
carboplatin_IC50	rs9464918	6	16660482	intron	ATXN1	1	1.33524	0.00011
carboplatin_IC50	rs9477163	6	16667959	intron	ATXN1	0.946	1.33525	0.00011
carboplatin_IC50	rs1034263	6	130541169			1	-0.848795	0.0001105
carboplatin_IC50	rs2194295	16	74798976			1	-0.677215	0.0001106	PSMD7	GPR180,AKAP11,WRB,ACADM,SLC16A13,RCBTB2,FAM118B,ME2,COL7A1,HDAC1,C12orf5,SLC46A3,ALG8,TMEM165,NQO2,CD53
carboplatin_IC50	rs280213	2	121505100			1	0.622116	0.0001112
carboplatin_IC50	rs7608862	2	121505371			0.838	0.622116	0.0001112		IL10RB
carboplatin_IC50	rs280215	2	121505496			1	0.622116	0.0001112	TMEM177
carboplatin_IC50	rs1867907	2	121506695			0.999	0.622116	0.0001112
carboplatin_IC50	rs1524976	3	65461428	intron	MAGI1	1	-0.848395	0.0001113		OGDHL
carboplatin_IC50	rs7839708	8	34125288			1	-0.680468	0.000112		TSPAN14
carboplatin_IC50	rs7902711	10	44517299			0.936	0.909672	0.0001121		NLRP1
carboplatin_IC50	rs7082194	10	44520125			0.866	0.909672	0.0001121		DAZAP2
carboplatin_IC50	rs7155342	14	46580167	intron	MDGA2	1	0.974974	0.000113
carboplatin_IC50	rs10078685	5	44433042			1	1.06244	0.000113	PRKAA1	TFB1M,TLK2,STK17A,CRYBB3
carboplatin_IC50	rs9292905	5	44438479			0.964	1.06244	0.000113	PRKAA1	TFB1M,TLK2,STK17A,CRYBB3
carboplatin_IC50	rs10039581	5	44450351			1	1.06245	0.000113		SSTR2,CRYBB3
carboplatin_IC50	rs11950089	5	44459530			1	1.06245	0.000113
carboplatin_IC50	rs10473359	5	44461381			0.959	1.06245	0.000113		SSTR2,CRYBB3
carboplatin_IC50	rs10472395	5	44462920			0.87	1.06245	0.000113		SSTR2,CRYBB3
carboplatin_IC50	rs16822484	2	143894049	intron	ARHGAP15	1	-1.43956	0.0001156
carboplatin_IC50	rs16941509	18	21308028			1	1.01217	0.0001174		MAPKAPK2,GLIS2
carboplatin_IC50	rs9502029	6	3553886			0.902	-0.92138	0.0001178	C6orf145
carboplatin_IC50	rs9502023	6	3539781			1	-0.921355	0.0001179	C6orf145	CLIP2
carboplatin_IC50	rs11949823	5	44432436			1	1.03992	0.0001189	PRKAA1	TFB1M,TLK2,STK17A,CRYBB3
carboplatin_IC50	rs904622	3	55600224	intron	ERC2	1	-0.920541	0.0001196	STAB1	WDR5B,OPLAH,CLSTN3,EDARADD
carboplatin_IC50	rs17118000	14	46607641	intron	MDGA2	0.901	0.903618	0.0001205
carboplatin_IC50	rs9472384	6	44925535	intron	SUPT3H	0.974	-0.785387	0.0001209
carboplatin_IC50	rs7766901	6	44880091			1	-0.785392	0.0001209
carboplatin_IC50	rs8092229	18	50230372			1	-0.847702	0.0001209
carboplatin_IC50	rs7238584	18	50230576			1	-0.847702	0.0001209
carboplatin_IC50	rs6508305	18	50230883			1	-0.84769	0.0001209
carboplatin_IC50	rs16958339	18	50232347			1	-0.84769	0.0001209
carboplatin_IC50	rs9646737	2	176098106			1	-0.855597	0.0001224
carboplatin_IC50	rs12888648	14	46612938	intron	MDGA2	0.863	0.901685	0.0001235
carboplatin_IC50	rs10135298	14	46613086	intron	MDGA2	0.884	0.901685	0.0001235
carboplatin_IC50	rs7159021	14	46609412	intron	MDGA2	0.829	0.902212	0.0001236
carboplatin_IC50	rs9972259	14	46610504	intron	MDGA2	0.83	0.902212	0.0001236
carboplatin_IC50	rs1608516	18	50257104			1	-0.822365	0.0001237
carboplatin_IC50	rs16906273	9	119639247			0.855	-0.981962	0.0001241
carboplatin_IC50	rs7432256	3	18006216			1	0.606859	0.000129	RAB5A,RFTN1,CHCHD4	CDC37L1,PSMD7,PINK1,SCO1
carboplatin_IC50	rs737995	22	16482393	intron	ATP6V1E1	0.966	-0.873868	0.0001296		GBGT1
carboplatin_IC50	rs5992761	22	16482627	intron	ATP6V1E1	1	-0.873868	0.0001296		GBGT1
carboplatin_IC50	rs9530584	13	76155496			1	-0.794367	0.0001317
carboplatin_IC50	rs9671722	14	51196809	intron	FRMD6	1	0.709786	0.0001339	MAPK1IP1L,GMFB,SOS2	ITGB4,KLHDC7A,NDUFA8,MRPL40,CLCNKA,CLCNKB,RUNDC1,MANBA,KCNA10,SLC35B4,PREP,ATG9B,C1orf86
carboplatin_IC50	rs9999424	4	118635478			0.968	-1.13629	0.0001342
carboplatin_IC50	rs7666064	4	118637418			1	-1.13629	0.0001342
carboplatin_IC50	rs1994245	2	193068776			1	-0.56459	0.0001344
carboplatin_IC50	rs7144738	14	72495434			1	-0.743397	0.0001373	YLPM1,PGF	TRUB1,SLC35E1
carboplatin_IC50	rs10894502	11	131487062			1	-0.675241	0.0001402		TNFRSF10D
carboplatin_IC50	rs3096573	4	13817105			1	0.711412	0.0001412
carboplatin_IC50	rs10098381	8	60072301	intron	TOX	1	-1.14945	0.0001441		MRPL41
carboplatin_IC50	rs10504273	8	60075976	intron	TOX	0.939	-1.14941	0.0001442
*from an eQTL study in YRI (Duan et al, 2008), cis targets are <4Mb from SNP and p<0.01, trans targets are >4Mb from SNP or on a different chromosome and p<0.0001

## Sheet: cisplatin
Phenotype	SNP	chromosome	SNP_position	SNP_function	SNP_in_gene	R2_imputation	beta_genotype	p-value	cis_targets*	trans_targets*		*from an eQTL study in YRI (Duan et al, 2008), cis targets are <4Mb from SNP and p<0.01, trans targets are >4Mb from SNP or on a different chromosome and p<0.0001
cisplatin_IC50	rs11577139	1	98438713			1	0.792895	8.403e-07
cisplatin_IC50	rs16972648	15	79095481	intron		1	-0.8808	1.482e-06
cisplatin_IC50	rs6495536	15	79101365			0.896	-0.879638	1.658e-06
cisplatin_IC50	rs696984	1	206614797			0.961	0.653944	4.607e-06
cisplatin_IC50	rs1476332	3	197437128	intron	OSTalpha	0.811	-0.692696	5.822e-06
cisplatin_IC50	rs12418637	11	71738866	intron,cis_eQTL,trans_eQTL	CLPB	1	0.732868	6.879e-06	NADSYN1	DAK,TLR9,TWF2,TNFRSF13B,OBFC1,SPN,PIH1D1,CKB,RAB3D,ANKRD52
cisplatin_IC50	rs9546275	13	82400206			1	-0.692475	7.114e-06
cisplatin_IC50	rs696985	1	206614205	trans_eQTL		1	0.655943	1.063e-05		ETHE1,LGALS1
cisplatin_IC50	rs10812654	9	27714226			1	-0.703096	1.218e-05
cisplatin_IC50	rs2508865	11	71673304			1	0.747712	1.297e-05
cisplatin_IC50	rs11166933	8	140978942	cis_eQTL		0.99	0.695274	1.388e-05	MAPK15
cisplatin_IC50	rs4736010	8	140976819	cis_eQTL		1	0.695274	1.388e-05	MAPK15
cisplatin_IC50	rs898803	8	140977761	cis_eQTL		1	0.695274	1.388e-05	MAPK15
cisplatin_IC50	rs7845933	8	140978666	cis_eQTL		1	0.695274	1.388e-05	MAPK15
cisplatin_IC50	rs2779383	1	235779704	intron,trans_eQTL	RYR2	0.806	-0.81022	1.619e-05		SLC25A1
cisplatin_IC50	rs11600377	11	68542379			1	0.772249	1.711e-05
cisplatin_IC50	rs10016573	4	160153806	cis_eQTL		0.927	-1.38413	1.748e-05	CTSO,GUCY1B3
cisplatin_IC50	rs11931163	4	160153629	intron		0.969	-1.38413	1.748e-05
cisplatin_IC50	rs2929282	15	42033223	intron	FRMD5	0.999	-0.693997	1.786e-05
cisplatin_IC50	rs8035382	15	42031815	intron,cis_eQTL	FRMD5	1	-0.693997	1.786e-05	PLCB2
cisplatin_IC50	rs288095	2	210112157	intron		0.854	-0.825868	2.071e-05
cisplatin_IC50	rs549804	18	31518055	intron	GALNT1	0.923	0.688966	2.343e-05
cisplatin_IC50	rs508284	18	31514371	intron	GALNT1	1	0.688966	2.343e-05
cisplatin_IC50	rs496841	18	31527551	intron	GALNT1	0.943	0.68896	2.344e-05
cisplatin_IC50	rs475231	18	31530378	intron	GALNT1	0.944	0.688957	2.344e-05
cisplatin_IC50	rs644489	18	31535462	intron	GALNT1	0.964	0.688957	2.344e-05
cisplatin_IC50	rs1628083	18	31558650			0.999	0.688921	2.346e-05
cisplatin_IC50	rs7830183	8	68407756	intron,trans_eQTL	ARFGEF1	1	0.831437	2.498e-05		C19orf25,ZNF324B,PRR7
cisplatin_IC50	rs12675528	8	68388412	intron,trans_eQTL	ARFGEF1	0.965	0.831398	2.501e-05		C19orf25,MRPL43,ZNF324B
cisplatin_IC50	rs1821026	8	68381030	intron,trans_eQTL	ARFGEF1	0.987	0.831398	2.501e-05		C19orf25,ZNF324B,PRR7
cisplatin_IC50	rs6987724	8	68401554	intron,trans_eQTL	ARFGEF1	1	0.831398	2.501e-05		C19orf25,ZNF324B,PRR7
cisplatin_IC50	rs11603763	11	68546182	trans_eQTL		1	0.6862	2.587e-05		APRT
cisplatin_IC50	rs8179106	12	107552470			1	0.837593	2.617e-05
cisplatin_IC50	rs1531683	15	82470162	intron,cis_eQTL	ADAMTSL3	1	0.65097	2.666e-05	TM6SF1
cisplatin_IC50	rs696981	1	206616469			1	-0.583649	2.798e-05
cisplatin_IC50	rs7498369	16	88687565			0.842	-0.874697	2.941e-05
cisplatin_IC50	rs9922277	16	88686339			1	-0.874697	2.941e-05
cisplatin_IC50	rs701642	1	206618156			1	-0.641686	3.128e-05
cisplatin_IC50	rs7625886	3	197437297	intron	OSTalpha	0.986	0.745044	3.201e-05
cisplatin_IC50	rs16950188	16	50262838			1	0.971073	3.234e-05
cisplatin_IC50	rs7601596	2	22202044	trans_eQTL		1	-0.833121	3.306e-05		PMM1
cisplatin_IC50	rs6992863	8	128338336			0.967	0.69335	3.387e-05
cisplatin_IC50	rs13318335	3	128275151			0.823	1.19651	3.591e-05
cisplatin_IC50	rs9848844	3	128271013			1	1.19649	3.592e-05
cisplatin_IC50	rs9843758	3	128269966			0.98	1.19645	3.594e-05
cisplatin_IC50	rs7130117	11	92712541	intron,cis_eQTL	CCDC67	1	-0.784156	3.648e-05	C11orf75
cisplatin_IC50	rs4840044	6	99994734	intron,trans_eQTL	USP45	1	0.628023	3.706e-05		UCK1,EGLN2,ALOX15B,UBE2Z,ETS1,SMAD2,ARHGEF17,DLST,CPNE1,RBM12,VCL,ZNF740,PDRG1,SON,CRTAP,PAFAH1B2,HIF1A,RAI1,CAMK2G,RBM23,ZNF211,ADAM15,UBQLN1,DPP8
cisplatin_IC50	rs6915401	6	99987560	untranslated-3,trans_eQTL	USP45	1	0.628023	3.706e-05		UCK1,EGLN2,ALOX15B,UBE2Z,ETS1,SMAD2,ARHGEF17,DLST,CPNE1,RBM12,VCL,ZNF740,PDRG1,SON,CRTAP,PAFAH1B2,HIF1A,RAI1,CAMK2G,RBM23,ZNF211,ADAM15,UBQLN1,DPP8
cisplatin_IC50	rs1471932	13	82403744			0.877	-0.651588	3.778e-05
cisplatin_IC50	rs12457327	18	25630501			0.953	0.711885	3.87e-05
cisplatin_IC50	rs12454815	18	25630268	trans_eQTL		0.973	0.711824	3.874e-05		DDX21,PLEK,SLC7A7
cisplatin_IC50	rs1403222	7	149884846			1	-0.756047	4.366e-05
cisplatin_IC50	rs6949018	7	149886516			1	-0.756047	4.366e-05
cisplatin_IC50	rs2300267	12	13843198	intron,trans_eQTL	GRIN2B	1	0.685193	4.401e-05		RCBTB2,EEF1A2,CD180,ALOX5,LILRB4
cisplatin_IC50	rs10744039	12	13843974	intron,trans_eQTL	GRIN2B	1	0.685193	4.401e-05		RCBTB2,EEF1A2,CD180,ALOX5,LILRB4
cisplatin_IC50	rs13267015	8	68367741	intron,trans_eQTL	ARFGEF1	1	0.658748	4.516e-05		PGAM5,KRBA1,TRAF2,FAM65A,TFAP2E,MRPL43
cisplatin_IC50	rs1783632	11	71675973	cis_eQTL,trans_eQTL		1	0.703449	4.626e-05	NUMA1,NADSYN1,TPCN2,SAPS3	DAK,TSPAN4,ICAM2,ENTPD6,C17orf81,SERINC5,EFTUD2,LIN37,PSENEN,SSR2,ATP5SL,ADCK4,TNFRSF13B,OBFC1,NDUFS8,C19orf22,CCS,LLGL1,C16orf58,SPN,STXBP2,MCOLN1,GTPBP5,PIH1D1,CKB,ZFPL1,NIPA1,ANKRD52
cisplatin_IC50	rs506041	11	71670850	cis_eQTL,trans_eQTL		1	0.728939	4.7e-05	NUMA1,NADSYN1,SAPS3	DAK,TSPAN4,ICAM2,ENTPD6,C17orf81,SERINC5,LIN37,PSENEN,TNFRSF13B,LLGL1,SPN,PIH1D1,ERBB2,CKB,NIPA1,ANKRD52
cisplatin_IC50	rs487288	11	71674475	cis_eQTL,trans_eQTL		1	0.728942	4.707e-05	NUMA1,NADSYN1,TPCN2,SAPS3	DAK,TSPAN4,ICAM2,ENTPD6,C17orf81,SERINC5,EFTUD2,LIN37,PSENEN,SSR2,ATP5SL,ADCK4,TNFRSF13B,OBFC1,NDUFS8,C19orf22,CCS,LLGL1,C16orf58,SPN,STXBP2,MCOLN1,GTPBP5,PIH1D1,CKB,ZFPL1,NIPA1,ANKRD52
cisplatin_IC50	rs483800	15	42005658	intron,trans_eQTL	FRMD5	1	-0.643738	4.725e-05		ASB2
cisplatin_IC50	rs6796663	3	139484243	intron	ARMC8	1	0.793153	5.034e-05
cisplatin_IC50	rs6797207	3	139484754	intron	ARMC8	1	0.793153	5.034e-05
cisplatin_IC50	rs8181486	11	92655413	cis_eQTL		0.873	-0.667032	5.475e-05	C11orf75
cisplatin_IC50	rs1112863	9	122162008	cis_eQTL,trans_eQTL		1	-0.649883	5.579e-05	NDUFA8	ZNF277,ANKS1A
cisplatin_IC50	rs2813694	1	215009404	intron	ESRRG	1	-1.16459	5.743e-05
cisplatin_IC50	rs2238810	22	44291040	intron,trans_eQTL	FBLN1	1	0.765792	5.826e-05		TNFRSF10A,VASH2,COMMD1,SOCS2
cisplatin_IC50	rs2238809	22	44290378	intron,trans_eQTL	FBLN1	0.986	0.765768	5.828e-05		TNFRSF10A,VASH2,COMMD1,SOCS2
cisplatin_IC50	rs6994837	8	109417326	trans_eQTL		1	0.62538	6.012e-05		RGS20
cisplatin_IC50	rs6549348	3	70813214			0.941	-0.882754	6.064e-05
cisplatin_IC50	rs1287146	11	126389225	trans_eQTL		0.991	-1.13596	6.115e-05		SPPL2B
cisplatin_IC50	rs2908192	7	75787553	cis_eQTL,trans_eQTL		1	-0.693681	6.206e-05	UPK3B,TMEM60,TMEM120A,VPS37D	TNFRSF18
cisplatin_IC50	rs11912530	22	41754227			1	-1.03868	6.288e-05
cisplatin_IC50	rs9986903	7	149887317			1	-0.776509	6.31e-05
cisplatin_IC50	rs635941	8	109304633	intron	EIF3E	1	0.976681	6.479e-05
cisplatin_IC50	rs11133375	4	55920110	intron	SRD5A3	1	-0.920701	6.486e-05
cisplatin_IC50	rs2058878	12	13844385	intron	GRIN2B	1	0.689496	6.493e-05
cisplatin_IC50	rs313112	4	127852548			1	0.680034	6.503e-05
cisplatin_IC50	rs16873068	4	22324128	intron,trans_eQTL	GBA3	1	-0.686825	6.602e-05		TMEM14C,PACS1
cisplatin_IC50	rs2013715	4	22327752	intron,trans_eQTL	GBA3	1	-0.686825	6.602e-05		BPTF,SLC15A4,TMEM14C,PACS1
cisplatin_IC50	rs12682460	8	29165046	intron	KIF13B	0.933	-0.723313	6.812e-05
cisplatin_IC50	rs10503851	8	29164298	intron,trans_eQTL	KIF13B	1	-0.723313	6.812e-05		AP1S3
cisplatin_IC50	rs313111	4	127851669	trans_eQTL		1	0.678397	7.01e-05		ORC6L
cisplatin_IC50	rs6580215	5	141376182			1	-0.610875	7.035e-05
cisplatin_IC50	rs13261349	8	115097488			0.998	-0.879564	7.219e-05
cisplatin_IC50	rs12682412	8	68370463	intron,trans_eQTL	ARFGEF1	1	0.639695	7.32e-05		PGAM5,KRBA1,TRAF2,FAM65A,TFAP2E,MRPL43
cisplatin_IC50	rs11822134	11	32343024			1	-0.857366	7.534e-05
cisplatin_IC50	rs4918256	10	108555026	intron,trans_eQTL	SORCS1	0.985	-0.641257	7.655e-05		STX1A
cisplatin_IC50	rs16932923	11	5540491			1	0.854614	7.657e-05
cisplatin_IC50	rs16932932	11	5541362			1	0.854614	7.657e-05
cisplatin_IC50	rs998064	4	56692107			1	0.685238	7.781e-05
cisplatin_IC50	rs11592540	10	5519329			1	1.55682	7.86e-05
cisplatin_IC50	rs4673075	2	224318476			1	-0.848235	8.238e-05
cisplatin_IC50	rs6688540	1	5401488	trans_eQTL		1	0.578218	8.345e-05		CST2
cisplatin_IC50	rs9360769	6	75055177			1	-0.686466	8.508e-05
cisplatin_IC50	rs635462	18	31505157	intron	GALNT1	1	0.640271	8.715e-05
cisplatin_IC50	rs2274160	9	116210131	intron	DFNB31	1	0.716883	8.866e-05
cisplatin_IC50	rs7663650	4	55925876	intron	SRD5A3	1	-0.631933	8.87e-05
cisplatin_IC50	rs4369516	13	98898701	cis_eQTL		1	-0.627179	9.236e-05	STK24
cisplatin_IC50	rs4244516	11	25383111			0.848	0.983787	9.506e-05
cisplatin_IC50	rs12667696	7	8546606	intron	NXPH1	0.873	0.829405	9.508e-05
cisplatin_IC50	rs9646737	2	176098106			1	-0.791844	9.601e-05
cisplatin_IC50	rs175164	22	18495562			1	-0.643503	9.682e-05
cisplatin_IC50	rs6737611	2	15049098	trans_eQTL		0.992	-0.623672	9.77e-05		NHP2L1
cisplatin_IC50	rs11993758	8	107278554	trans_eQTL		1	0.657721	9.826e-05		WDR5B,C1orf163
cisplatin_IC50	rs9483670	6	134631024	trans_eQTL		1	0.627557	9.86e-05		CENPT,ARSA,BSCL2
cisplatin_IC50	rs12480966	20	16243704	intron	KIF16B	1	-0.765797	9.997e-05
cisplatin_IC50	rs6603835	1	5398250			1	0.576727	0.0001004
cisplatin_IC50	rs3886726	3	139491874	intron,trans_eQTL	ARMC8	1	0.777863	0.0001006		NPFF
cisplatin_IC50	rs939838	3	27029900			0.924	0.829831	0.0001023
cisplatin_IC50	rs10088179	8	89017941			1	-0.603901	0.0001026
cisplatin_IC50	rs7974465	12	75646864			1	-0.708524	0.0001032
cisplatin_IC50	rs9828664	3	54222956	intron,cis_eQTL,trans_eQTL	CACNA2D3	0.806	0.659715	0.0001045	FLNB	FAM91A1
cisplatin_IC50	rs7950640	11	58620981			0.969	0.601094	0.0001062
cisplatin_IC50	rs4409856	11	58634485	intron	FAM111B	0.972	0.601095	0.0001063
cisplatin_IC50	rs10773432	12	126840823			0.99	-0.753122	0.0001074
cisplatin_IC50	rs4747633	10	29196078			1	-0.849803	0.0001082
cisplatin_IC50	rs7088136	10	29199496			1	-0.849802	0.0001082
cisplatin_IC50	rs7228783	18	21938905	trans_eQTL		0.903	0.827446	0.0001089		LAG3
cisplatin_IC50	rs4671950	2	54613234	trans_eQTL		1	-0.613524	0.0001097		FAM60A
cisplatin_IC50	rs10917504	1	19838514			0.956	-0.688875	0.000111
cisplatin_IC50	rs11915836	3	70767255			1	-0.85959	0.000111
cisplatin_IC50	rs374810	8	109165205			1	0.770715	0.0001116
cisplatin_IC50	rs313121	4	127796752			0.982	-0.617593	0.0001125
cisplatin_IC50	rs7087553	10	120022406	trans_eQTL		1	0.696111	0.0001127		PRICKLE1
cisplatin_IC50	rs12249758	10	120022894	trans_eQTL		1	0.696069	0.0001128		PRICKLE1
cisplatin_IC50	rs10091380	8	89001385			0.998	-0.586128	0.0001154
cisplatin_IC50	rs7262084	20	7271563	trans_eQTL		0.895	-0.883067	0.0001155		TRAF5,ATP1A1,ARHGAP9,CHD1L,C8orf40,TRIT1,TLR10,CD58,PSIP1,SF3B14,KIAA0922,TARBP1,ARHGAP17
cisplatin_IC50	rs2423194	20	7261534	trans_eQTL		0.935	-0.883067	0.0001155		TRAF5,KIAA0922,TARBP1,ARHGAP17
cisplatin_IC50	rs16875583	8	89031981			0.988	-0.586113	0.0001155
cisplatin_IC50	rs278897	8	89045014			1	-0.586113	0.0001155
cisplatin_IC50	rs10109903	8	115091885	trans_eQTL		1	-0.862595	0.0001159		LRRC25
cisplatin_IC50	rs16933125	8	68058580	trans_eQTL		0.995	0.71067	0.0001182		NHP2L1,PDXK,EXOSC6,COPZ2
cisplatin_IC50	rs10957384	8	68382118	intron,trans_eQTL	ARFGEF1	1	0.625575	0.0001186		PGAM5,KRBA1,TRAF2,FAM65A,TFAP2E,MRPL43
cisplatin_IC50	rs1402991	3	27028806			1	0.867752	0.0001189
cisplatin_IC50	rs9964923	18	20082097	intron,cis_eQTL,trans_eQTL	OSBPL1A	1	-0.795428	0.0001196	GATA6	FAM118A,C6orf165,SLC35A1,ATOX1,MRPS18A,ZNF337,NUPL2,PAFAH2,RFX3,TMEM99,DECR1,HEMK1
cisplatin_IC50	rs11989855	8	68156487	intron,trans_eQTL	CSPP1	0.918	0.709875	0.0001198		NHP2L1,PDXK,EXOSC6,COPZ2
cisplatin_IC50	rs11985037	8	68146350	intron,trans_eQTL	CSPP1	1	0.709875	0.0001198		NHP2L1,PDXK,EXOSC6,COPZ2
cisplatin_IC50	rs7004549	8	68181762	intron,trans_eQTL	CSPP1	1	0.709849	0.0001198		NHP2L1,PDXK,EXOSC6,COPZ2
cisplatin_IC50	rs11992626	8	68194612	intron,trans_eQTL	CSPP1	1	0.71153	0.0001204		NHP2L1,PDXK,EXOSC6,COPZ2
cisplatin_IC50	rs1466283	8	68253580	intron	CSPP1	1	0.710827	0.0001212
cisplatin_IC50	rs10860363	12	97672798	intron	ANKS1B	1	-0.611011	0.0001231
cisplatin_IC50	rs7037780	9	31090423			0.965	-0.9842	0.0001255
cisplatin_IC50	rs4864996	4	56013845	intron	CLOCK	1	-0.779095	0.0001272
cisplatin_IC50	rs2412648	4	56015824	intron	CLOCK	1	-0.779095	0.0001272
cisplatin_IC50	rs6843722	4	56026089	intron	CLOCK	1	-0.779095	0.0001272
cisplatin_IC50	rs11133389	4	56047642	intron	CLOCK	0.984	-0.779087	0.0001273
cisplatin_IC50	rs4864543	4	56051152	intron	CLOCK	1	-0.779087	0.0001273
cisplatin_IC50	rs13124436	4	56063428	intron	CLOCK	1	-0.779087	0.0001273
cisplatin_IC50	rs2272073	4	56071101	intron	CLOCK	1	-0.779087	0.0001273
cisplatin_IC50	rs12649507	4	56075241	intron	CLOCK	1	-0.779087	0.0001273
cisplatin_IC50	rs13132420	4	56087570	intron	CLOCK	1	-0.779087	0.0001273
cisplatin_IC50	rs13140173	4	56088088	intron	CLOCK	1	-0.779087	0.0001273
cisplatin_IC50	rs2035691	4	56090710	intron	CLOCK	1	-0.779087	0.0001273
cisplatin_IC50	rs2048564	4	55968889	intron	TMEM165	1	-0.779096	0.0001273
cisplatin_IC50	rs11945371	4	55969987	intron	TMEM165	1	-0.779096	0.0001273
cisplatin_IC50	rs7745110	6	99985340	trans_eQTL		1	0.584677	0.0001284		UCK1,EGLN2,ALOX15B,UBE2Z,ETS1,SMAD2,ARHGEF17,DLST,CPNE1,RBM12,VCL,ZNF740,PDRG1,SON,CRTAP,PAFAH1B2,HIF1A,RAI1,CAMK2G,RBM23,ZNF211,ADAM15,UBQLN1,DPP8
cisplatin_IC50	rs6570064	6	99989858	untranslated-3,trans_eQTL	USP45	1	0.584677	0.0001284		UCK1,EGLN2,ALOX15B,UBE2Z,ETS1,SMAD2,ARHGEF17,DLST,CPNE1,RBM12,VCL,ZNF740,PDRG1,SON,CRTAP,PAFAH1B2,HIF1A,RAI1,CAMK2G,RBM23,ZNF211,ADAM15,UBQLN1,DPP8
cisplatin_IC50	rs356192	4	90906950	intron	SNCA	0.958	-1.2654	0.000129
cisplatin_IC50	rs356163	4	90915850	intron	SNCA	0.98	-1.2654	0.000129
cisplatin_IC50	rs356189	4	90910155	intron	SNCA	0.984	-1.2654	0.000129
cisplatin_IC50	rs2583958	4	90939388	intron	SNCA	0.985	-1.26543	0.000129
cisplatin_IC50	rs2737024	4	90940583	intron	SNCA	0.985	-1.26543	0.000129
cisplatin_IC50	rs2583959	4	90940660	intron	SNCA	0.985	-1.26543	0.000129
cisplatin_IC50	rs2619373	4	90941456	intron	SNCA	0.985	-1.26543	0.000129
cisplatin_IC50	rs10738747	9	26174578			1	-0.579247	0.0001304
cisplatin_IC50	rs6993324	8	68351678	intron,trans_eQTL	ARFGEF1	1	0.759276	0.000131		C19orf25,ZNF324B,PRR7
cisplatin_IC50	rs7823436	8	68358371	intron,trans_eQTL	ARFGEF1	1	0.759276	0.000131		C19orf25,ZNF324B,PRR7
cisplatin_IC50	rs12678025	8	68359371	intron,trans_eQTL	ARFGEF1	1	0.759276	0.000131		C19orf25,ZNF324B,PRR7
cisplatin_IC50	rs2571519	9	26174917	trans_eQTL		0.948	-0.664202	0.000132		GALK1
cisplatin_IC50	rs10779476	1	206610185	trans_eQTL		1	0.606834	0.0001321		TMEM200B,GJC2,KRTAP10-2,KRTAP10-5,KRTAP10-6,KRTAP10-9
cisplatin_IC50	rs11896055	2	205591792	intron,trans_eQTL	PARD3B	1	-0.612342	0.000133		HVCN1,USF2
cisplatin_IC50	rs6723304	2	176106600			1	-0.77182	0.0001337
cisplatin_IC50	rs2649832	3	193195841			0.997	-1.03446	0.0001348
cisplatin_IC50	rs1392203	3	193182291			1	-1.03446	0.0001348
cisplatin_IC50	rs6815226	4	84910835			1	1.48211	0.0001353
cisplatin_IC50	rs313047	4	127845944	trans_eQTL		1	0.625773	0.0001369		SLC7A7,RABL2B
cisplatin_IC50	rs696983	1	206614846			0.985	-0.564161	0.0001401
cisplatin_IC50	rs7679666	4	84925488			1	1.46856	0.0001408
cisplatin_IC50	rs10516271	4	13672942	trans_eQTL		0.966	0.798289	0.0001409		CD7
cisplatin_IC50	rs7561156	2	22189445	trans_eQTL		1	-0.858699	0.000141		PMM1,ZFYVE19
cisplatin_IC50	rs7576134	2	22189655	trans_eQTL		1	-0.858699	0.000141		PMM1
cisplatin_IC50	rs4533497	2	22190262	trans_eQTL		1	-0.858699	0.000141		PMM1
cisplatin_IC50	rs2138885	2	22190469	trans_eQTL		1	-0.858699	0.000141		PMM1
cisplatin_IC50	rs1505483	4	173202953	intron		0.833	0.642816	0.0001421
cisplatin_IC50	rs17422614	13	21954758			0.971	-1.35029	0.0001453
cisplatin_IC50	rs1639309	7	83012299	intron,trans_eQTL	SEMA3E	1	0.702518	0.0001466		C11orf35,ETV3L,SHH
cisplatin_IC50	rs17716079	6	3491793	cis_eQTL		0.917	-0.848325	0.0001476	RIPK1
cisplatin_IC50	rs11895933	2	54621296	intron		1	-0.647901	0.0001493
cisplatin_IC50	rs6991974	8	68286724	intron,trans_eQTL	ARFGEF1	1	0.786887	0.0001498		NHP2L1,PDXK,ZNF324B,FAM117A,CD19,PRR7
cisplatin_IC50	rs3780131	8	68295260	intron,trans_eQTL	ARFGEF1	1	0.786887	0.0001498		NHP2L1,PDXK,ZNF324B,FAM117A,CD19,PRR7
*from an eQTL study in YRI (Duan et al, 2008), cis targets are <4Mb from SNP and p<0.01, trans targets are >4Mb from SNP or on a different chromosome and p<0.0001
