# Supplementary material for: Genome-Wide Local Ancestry Approach Identifies Genes and Variants Associated with Chemotherapeutic Susceptibility in African Americans
Source: PLoS One. 2011 Jul 6;6(7):e21920. doi: 10.1371/journal.pone.0021920 (PMC3130766; doi:10.1371/journal.pone.0021920)
Supplement: Table S2 — Top ASW drug-induced cytotoxicity-associated genes (p≤10−3). (XLS) [file pone.0021920.s003.xls]

## Sheet: Sheet1
	ASW Population VEGAS Results (Top-0.1-pvalue < 0.001):												Column label definitions
Phenotype	Chr	Gene	nSNPs	nSims	Start	Stop	Test	Pvalue	Top-0.1-pvalue	Best-SNP	SNP-pvalue		Phenotype:	Drug-induced cytotoxicity phenotype
5'-DFUR_AUC	6	LPA	119	1000000	160872504	161007397	381.987	0.002379	0.000289	rs9347438	3.99e-05		Chr:	Chromosome
5'-DFUR_AUC	1	FAM163A	174	100000	177978920	178051957	637.74	0.00066	0.0003	rs1052447	0.0001163		Gene:	Gene name
5'-DFUR_AUC	5	NDUFS6	153	100000	1854508	1869167	465.087	0.00419	0.00038	rs10447190	0.0002372		nSNPs:	Number of SNPs in the original GWA study that map to the gene
5'-DFUR_AUC	5	MRPL36	142	1000000	1851498	1852956	458.362	0.003531	0.000414	rs10447190	0.0002372		nSims:	Number of simulations performed for this gene
5'-DFUR_AUC	19	KEAP1	24	100000	10457795	10475054	60.615	0.02761	0.00049	rs7251213	0.0001591		Start:	Start position of this gene (not including 50kb gene-boundary)
5'-DFUR_AUC	19	CDKN2D	34	100000	10538137	10540655	128.301	0.00596	0.00056	rs7251213	0.0001591		Stop:	Stop position of this gene (not including 50kb gene-boundary)
5'-DFUR_AUC	13	MAB21L1	75	1000000	34946341	34948788	257.087	0.001632	0.000614	rs7327680	0.0004279		Test statistic:	The sum of the individual chi-squared 1 degree of freedom SNP-association test statistics
5'-DFUR_AUC	19	ATG4D	38	100000	10515646	10525094	128.21	0.00712	0.00064	rs7251213	0.0001591		Pvalue:	The gene-based p-value considering the full set of SNPs
5'-DFUR_AUC	19	S1PR5	34	100000	10484622	10489112	105.012	0.00716	0.00067	rs7251213	0.0001591		Top-0.1-pvalue:	the gene-based p-value considering the top 10% of SNPs in gene
5'-DFUR_AUC	19	AP1M2	37	100000	10544346	10558991	130.581	0.00679	0.00071	rs7251213	0.0001591		Best-SNP:	The name of the most significant SNP within the gene
5'-DFUR_AUC	19	KRI1	36	100000	10524760	10537702	128.959	0.00594	0.00073	rs7251213	0.0001591		SNP-pvalue:	The original association p-value for the best SNP within the gene
carboplatin_IC50	15	FRMD5	229	1000000	41953021	42274721	1135.87	0.000708	0.000167	rs10851415	7.52e-05
carboplatin_IC50	10	PAX2	162	1000000	102495457	102579688	683.515	2.9e-05	0.000176	rs2902399	3.767e-05
carboplatin_IC50	4	DCTD	106	100000	184048237	184075624	325.499	0.00112	0.00034	rs6834968	0.0002134
carboplatin_IC50	21	SNF1LK	108	100000	43658826	43671430	284.429	0.00547	0.00044	rs8131995	0.0001045
carboplatin_IC50	10	TUBB8	18	100000	82996	85178	78.6297	0.00458	0.00046	rs4287273	0.0001056
carboplatin_IC50	4	AGA	77	100000	178588917	178600585	239.628	0.00181	0.00049	rs12512398	0.0001469
carboplatin_IC50	8	ARFGEF1	63	1000000	68272450	68418466	311.918	0.001907	0.000569	rs13267015	0.0001045
carboplatin_IC50	2	SAP130	93	100000	128415265	128501337	354.369	0.00523	0.00058	rs4491677	0.0002169
carboplatin_IC50	18	SERPINB3	67	1000000	59473410	59480177	441.624	0.000742	0.000619	rs1395268	8.053e-05
carboplatin_IC50	12	APAF1	96	100000	97563208	97653342	242.685	0.01109	0.00068	rs11836812	0.0002035
carboplatin_IC50	14	ZFYVE1	97	1000000	72505911	72563592	381.636	0.000906	0.000708	rs7144738	0.0001373
carboplatin_IC50	8	COPS5	18	100000	68117868	68137116	83.465	0.01059	0.00075	rs11985037	0.0006287
carboplatin_IC50	14	WDR21A	120	100000	72462837	72496110	325.03	0.00754	0.00077	rs7144738	0.0001373
carboplatin_IC50	15	CHD2	175	1000000	91244554	91372241	581.811	0.001917	0.00081	rs3784785	0.0001819
carboplatin_IC50	9	UGCG	129	100000	113699026	113735254	246.542	0.03822	0.00081	rs10817245	3.797e-05
carboplatin_IC50	18	SERPINB11	167	1000000	59521173	59542102	1313.13	6.4e-05	0.000874	rs931849	9.864e-06
carboplatin_IC50	6	SUPT3H	426	100000	44904447	45453648	1576.48	0.00387	0.0009	rs13436998	1.932e-05
carboplatin_IC50	12	SLC25A3	42	100000	97511533	97519909	106.224	0.01194	0.00092	rs11109554	0.0002037
carboplatin_IC50	5	FGF10	154	1000000	44340853	44424541	582.086	0.004124	0.000937	rs13361348	6.703e-05
carboplatin_IC50	20	KCNB1	225	100000	47421911	47532588	520.65	0.00935	0.00094	rs237461	9.263e-05
cisplatin_IC50	11	INPPL1	34	100000	71613472	71627797	143.446	0.00243	5e-05	rs2508865	1.3e-05
cisplatin_IC50	11	PHOX2A	35	100000	71627768	71632868	148.42	0.00216	6e-05	rs2508865	1.3e-05
cisplatin_IC50	8	ARFGEF1	63	1000000	68272450	68418466	435.389	0.000172	8.6e-05	rs7830183	2.5e-05
cisplatin_IC50	11	CLPB	100	1000000	71681117	71823216	399.607	0.000565	0.000117	rs12418637	6.88e-06
cisplatin_IC50	4	SRD5A3	56	100000	55907165	55932235	162.86	0.00762	0.00016	rs11133375	6.49e-05
cisplatin_IC50	8	COPS5	18	1000000	68117868	68137116	165.705	0.000222	0.000181	rs11985037	0.0001198
cisplatin_IC50	8	CSPP1	39	1000000	68139156	68271050	360.985	0.000274	0.000245	rs11985037	0.0001198
cisplatin_IC50	4	TMEM165	89	1000000	55957113	55987099	493.696	0.000614	0.000269	rs11133375	6.49e-05
cisplatin_IC50	6	SFRS18	97	100000	99954561	99979928	365.722	0.004	0.0003	rs4840044	3.71e-05
cisplatin_IC50	18	GALNT1	135	100000	31488593	31545792	464.794	0.00906	0.00031	rs508284	2.34e-05
cisplatin_IC50	8	LRRC67	21	1000000	68062920	68103340	143.488	0.000545	0.000312	rs16933125	0.0001182
cisplatin_IC50	19	MBD3	27	100000	1527677	1543652	58.573	0.02183	0.00033	rs4807942	0.0002721
cisplatin_IC50	22	RANBP1	44	1000000	18485023	18494704	242.861	0.000306	0.000342	rs175164	9.68e-05
cisplatin_IC50	4	CLOCK	192	1000000	55993416	56107754	1180.95	0.000558	0.000343	rs2412648	0.0001272
cisplatin_IC50	1	CACHD1	283	100000	64709063	64931329	462.324	0.06865	0.00035	rs10493362	0.0003135
cisplatin_IC50	16	PRDM7	47	100000	88650474	88669839	117.173	0.0085	0.00039	rs7498369	2.94e-05
cisplatin_IC50	6	USP45	112	100000	99986905	100069973	387.962	0.00463	0.00039	rs4840044	3.71e-05
cisplatin_IC50	4	PDCL2	125	100000	56117448	56153136	552.372	0.00143	0.00042	rs12649507	0.0001273
cisplatin_IC50	22	HTF9C	44	100000	18479397	18484768	232.978	0.00106	0.00044	rs175164	9.68e-05
cisplatin_IC50	22	ZDHHC8	64	100000	18499364	18513974	251.293	0.00224	0.00045	rs175164	9.68e-05
cisplatin_IC50	16	GAS8	58	100000	88616508	88638880	127.797	0.01317	0.00046	rs7498369	2.94e-05
cisplatin_IC50	18	PSMA8	64	100000	21967813	22027317	241.912	0.00754	0.00046	rs7228783	0.0001089
cisplatin_IC50	19	TCF3	28	100000	1560294	1601277	82.5707	0.00235	0.00046	rs4807942	0.0002721
cisplatin_IC50	1	SLC2A7	104	100000	8985945	9008991	234.278	0.00531	0.00046	rs4908526	0.0002524
cisplatin_IC50	22	DGCR8	57	1000000	18447833	18479400	242.029	0.001727	0.000475	rs175164	9.68e-05
cisplatin_IC50	12	CPM	175	100000	67531222	67643287	379.304	0.0074	0.00049	rs1195739	0.00031
cisplatin_IC50	15	FRMD5	229	100000	41953021	42274721	971.462	0.00228	0.00056	rs2929282	1.79e-05
cisplatin_IC50	7	GIMAP7	102	100000	149842877	149849094	288.053	0.00537	0.00058	rs1403222	4.37e-05
cisplatin_IC50	19	UQCR	16	1000000	1548170	1556431	65.6361	0.002066	0.000608	rs4807942	0.0002721
cisplatin_IC50	18	SS18	96	100000	21850214	21924609	379.162	0.00651	0.00062	rs7228783	0.0001089
cisplatin_IC50	4	NMU	121	100000	56156154	56197222	392.221	0.00315	0.00069	rs12510400	0.0001703
cisplatin_IC50	17	ABCA8	177	100000	64375025	64463128	511.155	0.00281	0.00072	rs8074944	0.0002299
cisplatin_IC50	15	MESDC1	66	100000	79081027	79083400	171.237	0.01766	0.00078	rs16972648	1.48e-06
cisplatin_IC50	15	MESDC2	60	100000	79055149	79069260	148.113	0.03003	0.00079	rs16972648	1.48e-06
cisplatin_IC50	11	FAM86C	20	1000000	71176204	71189928	149.206	4e-05	0.000824	rs11235093	0.0003205
cisplatin_IC50	14	ZFYVE1	97	1000000	72505911	72563592	326.359	0.003001	0.000826	rs12893375	0.0002415
cisplatin_IC50	9	DFNB31	269	1000000	116204180	116307551	859.05	0.001585	0.000826	rs2274160	8.87e-05
cisplatin_IC50	6	COQ3	109	100000	99924068	99948803	315.039	0.01085	0.00086	rs4840044	3.71e-05
cisplatin_IC50	3	OSTalpha	53	100000	197427779	197444698	120.118	0.01824	0.00087	rs1476332	5.82e-06
cisplatin_IC50	1	SLC2A5	104	100000	9019593	9052257	218.109	0.01629	0.0009	rs4908526	0.0002524
cisplatin_IC50	7	GIMAP4	111	100000	149895390	149901974	346.205	0.00533	0.00095	rs1403222	4.37e-05
cytarabine_AUC	10	ANUBL1	31	1000000	45431044	45488257	140.256	0.000516	2.5e-05	rs10793621	7.843e-06
cytarabine_AUC	4	RBM46	140	100000	155921949	155969415	465.491	0.00204	9e-05	rs10517604	3.928e-05
cytarabine_AUC	20	C20orf196	224	100000	5679042	5792559	377.695	0.04152	0.00022	rs237098	2.468e-05
cytarabine_AUC	21	C21orf70	86	1000000	45184382	45221316	239.564	0.000643	0.000224	rs3827260	3.939e-05
cytarabine_AUC	10	FAM21C	9	1000000	45542672	45608418	15.9604	0.148552	0.000277	rs11239591	9.662e-05
cytarabine_AUC	7	CALCR	264	100000	92891734	93041686	706.674	0.00767	0.00033	rs5014937	4.566e-06
cytarabine_AUC	11	TP53I11	122	100000	44910474	44929184	308.997	0.00451	0.00033	rs11607247	0.0001034
cytarabine_AUC	11	OR4A47	51	100000	48466920	48467850	221.007	0.00563	0.00037	rs10838923	8.231e-05
cytarabine_AUC	4	CD38	177	100000	15389028	15459804	418.064	0.00756	0.00038	rs1004124	0.0001357
cytarabine_AUC	1	CHML	68	100000	239858789	239865855	163.231	0.01271	0.00043	rs640718	0.0001308
cytarabine_AUC	1	OPN3	119	100000	239823074	239870324	251.686	0.02003	0.00045	rs640718	0.0001308
cytarabine_AUC	3	RPN1	53	100000	129821502	129852409	312.697	0.00075	0.00051	rs2253144	0.0001304
cytarabine_AUC	8	STMN4	89	100000	27149730	27171820	272.701	0.00533	0.00052	rs4733045	2.847e-05
cytarabine_AUC	1	KMO	121	100000	239762302	239825567	228.646	0.04014	0.00054	rs640718	0.0001308
cytarabine_AUC	3	C3orf27	67	100000	129773532	129777619	184.58	0.0125	0.00054	rs2253144	0.0001304
cytarabine_AUC	11	NUP160	68	100000	47756245	47826633	265.262	0.00766	0.00054	rs7924699	0.000107
cytarabine_AUC	3	C3orf19	131	100000	14668256	14689170	354.964	0.00994	0.00068	rs11709673	0.0001441
cytarabine_AUC	11	FAM86C	20	1000000	71176204	71189928	121.584	0.000319	0.000691	rs4517550	2.117e-05
cytarabine_AUC	11	PTPRJ	192	100000	47958685	48148970	510.479	0.00985	0.00074	rs7130876	1.176e-05
cytarabine_AUC	17	FLJ21865	73	1000000	74582613	74596276	223.657	0.000391	0.000858	rs3809711	0.0004725
cytarabine_AUC	17	PELP1	87	100000	4521427	4554381	275.395	0.01041	0.00086	rs8071990	0.0001321
cytarabine_AUC	22	TBC1D22A	636	100000	45537212	45948388	1020.02	0.07672	0.0009	rs812942	6.843e-05
cytarabine_AUC	17	ALOX15	71	100000	4480962	4491709	158.577	0.02981	0.00091	rs8071990	0.0001321
cytarabine_AUC	8	TRIM35	88	100000	27198320	27224751	241.084	0.01076	0.00094	rs4733045	2.847e-05
cytarabine_AUC	11	OR4C3	32	100000	48303068	48304058	109.33	0.02551	0.00094	rs1351696	0.0005386
cytarabine_AUC	5	HCN1	187	100000	45295108	45731977	691.976	0.00275	0.00095	rs12110137	9.41e-05
